# Supplementary material for: The psychological impact of COVID-19 on university students in China and Africa
Source: PLoS One. 2022 Aug 4;17(8):e0270824. doi: 10.1371/journal.pone.0270824 (PMC9352056; doi:10.1371/journal.pone.0270824)
Supplement: S1 File — (XLSX) [file pone.0270824.s004.xlsx]

## Sheet: Sheet1
Group	order number	0. Gender（Female is 0，Male is 1）	2. Age (<35=0, ≥35=1）	3. County (China=0, Africa 1)	4.Educational background (undergraduate = 0, Master = 1, PhD= 2)	5. Major (Medical=0, Non-medical=1)	6. Belief (No is 0,Yes is 1)	7. Parents educational background (Primary=0, Secondary=1, Tertiary =2)	8. Economic status (<$500 is 0, $500-1000 is 1,$1000-5000 is 2,>$5000 is 3)	9. Family member /relative with/had covid (No=0, Yes=1)	10. Feeling nervous,anxious or on edge	11.Not being able to stop or control worrying	12. Worrying too much about different things	13. Trouble relaxing	14.Being so restless that it is hard to sit still	15. Becoming easily annoyed or irritated	16. Feeling afraid as if something off might happen	17. Little interest or pleasurein doing things	18. Feeling down ,depressed or hopeless	19. Trouble falling/staying asleep,sleeping too much	20. Feeling tired or having little energy	21. Poor appetite or overeating	22.Feeling bad about yourself or that you are a failure or have let yourself or your family down	23. Trouble concentrating on things such as reading the newspaper or watching TV	24. Thoughts that you would be better off dead or of hurting yourself in some way	25.Moving or speaking so slowly that other people could have noticed or the opposite, being so fidgety or restless that you have been moving around more than usual	Depression score	Deppression status	Anxiety score	Anxiety status
1	1	0	0	0	0	0	0	0	1	0	0	0	0	0	0	0	0	0	0	0	0	0	0	0	0	0	0	NO	0	NO
1	2	0	0	0	0	0	0	0	2	0	1	0	0	0	0	0	1	1	0	1	1	0	1	1	0	0	5	YES	2	NO
1	3	1	0	0	0	1	0	0	2	0	1	1	1	1	2	1	1	1	2	1	1	0	2	1	1	1	10	YES	8	YES
1	4	1	0	0	0	1	1	1	2	0	0	0	0	0	0	0	0	0	0	0	0	0	0	0	0	0	0	NO	0	NO
1	5	1	0	0	0	1	0	0	2	0	0	0	0	2	0	1	0	3	2	3	3	3	3	3	0	3	23	YES	3	NO
1	6	1	0	0	0	1	0	0	1	0	0	1	3	1	0	0	0	0	0	0	0	0	0	0	0	0	0	NO	5	NO
1	7	0	0	0	0	1	0	2	2	0	1	0	0	0	0	0	0	0	0	0	0	0	0	0	0	0	0	NO	1	NO
1	8	1	0	0	0	1	0	0	1	0	1	1	1	1	1	2	0	1	1	3	2	1	1	1	0	0	10	YES	7	NO
1	9	0	0	0	0	1	0	2	2	0	1	0	0	0	1	2	0	0	0	2	1	1	0	1	0	0	5	YES	4	NO
1	10	0	0	0	0	1	1	1	1	0	0	0	0	1	0	0	0	0	1	1	1	0	0	0	0	0	3	NO	1	NO
1	11	0	0	0	0	1	0	0	2	0	0	0	0	0	0	0	0	0	0	0	0	0	0	0	0	0	0	NO	0	NO
1	12	0	0	0	0	1	1	2	1	0	0	0	0	0	0	0	1	1	0	0	0	0	0	0	0	0	1	NO	1	NO
1	13	0	0	0	0	1	0	0	1	0	0	0	0	0	0	0	0	2	0	3	3	3	0	2	0	0	13	YES	0	NO
1	14	0	0	0	0	1	0	1	1	0	2	3	3	3	2	1	3	3	3	3	3	1	3	2	2	2	22	YES	17	YES
1	15	0	0	0	0	1	0	2	1	0	1	0	0	0	0	0	0	0	0	0	0	0	0	0	0	0	0	NO	1	NO
1	16	0	0	0	0	1	0	2	2	0	0	0	0	0	0	0	0	0	0	0	0	0	0	0	0	0	0	NO	0	NO
1	17	0	0	0	0	1	0	1	1	0	0	0	1	1	1	1	0	2	2	2	2	2	2	2	2	2	18	YES	4	NO
1	18	0	0	0	1	1	1	0	3	0	1	1	1	1	1	2	1	1	1	1	1	2	2	1	2	1	12	YES	8	YES
1	19	0	0	0	0	1	0	0	1	0	1	0	1	0	0	0	1	0	1	0	1	0	1	0	0	1	4	NO	3	NO
1	20	0	0	0	0	1	0	0	1	0	1	1	1	1	0	1	1	0	1	1	2	1	1	0	1	0	7	YES	6	NO
1	21	0	0	0	0	1	0	0	2	0	2	2	3	3	2	2	2	3	3	3	3	3	2	3	0	2	22	YES	16	YES
1	22	0	0	0	0	1	1	1	2	0	1	1	1	0	0	1	1	0	0	0	1	0	0	0	0	0	1	NO	5	NO
1	23	0	0	0	0	1	1	0	1	0	0	0	0	0	0	0	0	0	1	0	1	0	0	1	0	0	3	NO	0	NO
1	24	0	0	0	0	1	0	1	3	0	1	0	1	1	1	1	0	1	1	2	2	1	1	0	1	0	9	YES	5	NO
1	25	0	0	0	0	1	0	2	1	0	0	0	0	0	0	0	0	0	0	0	0	0	0	0	0	0	0	NO	0	NO
1	26	0	0	0	0	1	1	0	1	0	0	2	2	2	2	2	1	3	2	2	2	3	2	1	3	2	20	YES	11	YES
1	27	0	0	0	0	1	0	0	1	0	1	1	1	1	1	1	1	2	2	1	1	2	2	2	2	2	16	YES	7	NO
1	28	0	0	0	0	1	1	0	1	0	0	0	0	0	0	0	0	0	0	0	0	0	0	0	0	0	0	NO	0	NO
1	29	0	0	0	0	1	0	0	2	0	0	0	0	0	0	0	0	0	0	0	0	0	0	0	0	0	0	NO	0	NO
1	30	0	0	0	0	1	1	0	2	0	1	1	3	2	0	0	2	1	0	1	0	0	1	0	0	0	3	NO	9	YES
1	31	0	0	0	0	1	0	2	2	0	1	0	0	1	0	0	0	0	0	0	0	0	0	0	0	0	0	NO	2	NO
1	32	0	0	0	0	1	0	1	1	0	1	1	2	1	1	1	2	1	0	1	1	0	1	2	0	1	7	YES	9	YES
1	33	0	0	0	0	1	0	0	2	0	0	0	0	0	0	0	0	0	0	0	0	0	0	0	0	0	0	NO	0	NO
1	34	0	0	0	0	1	1	1	3	0	1	1	3	2	1	2	0	0	0	0	0	1	1	1	0	0	3	YES	10	YES
1	35	0	0	0	0	1	1	0	3	0	1	0	1	0	0	1	1	1	0	0	1	0	0	1	0	0	3	NO	4	NO
1	36	1	0	0	0	1	0	2	2	0	3	3	3	3	3	3	3	2	1	2	1	2	0	0	0	2	10	NO	21	YES
1	37	1	0	0	0	1	0	1	2	0	1	1	1	1	1	1	1	1	1	1	1	1	1	1	1	1	9	YES	7	NO
1	38	0	0	0	0	1	0	1	1	0	2	1	2	1	1	0	1	2	0	1	1	1	1	1	1	0	8	YES	8	YES
1	39	0	0	0	0	1	0	0	2	0	2	1	1	1	0	0	0	1	0	1	0	0	0	0	0	0	2	NO	5	NO
1	40	0	0	0	0	1	1	1	2	0	1	1	1	1	1	1	1	1	1	1	1	1	1	1	0	1	8	YES	7	NO
1	41	0	0	0	0	1	0	2	3	0	0	1	0	0	0	0	0	0	0	0	0	0	0	0	0	0	0	NO	1	NO
1	42	0	0	0	0	1	0	2	1	0	1	0	1	0	0	0	0	0	0	0	0	0	1	1	0	0	2	NO	2	NO
1	43	0	0	0	0	1	0	2	2	0	0	0	1	0	0	0	0	0	0	0	0	0	0	0	0	0	0	NO	1	NO
1	44	0	0	0	0	0	0	2	1	0	2	2	2	1	1	1	2	1	2	2	2	2	2	2	2	2	17	YES	11	YES
1	45	0	0	0	0	1	0	0	1	0	2	2	2	1	1	1	1	1	1	0	2	2	0	1	0	1	8	YES	10	YES
1	46	0	0	0	0	1	0	0	2	0	1	0	0	1	1	0	1	1	0	0	0	1	1	1	0	0	4	NO	4	NO
1	47	0	0	0	0	1	0	2	1	0	0	0	0	0	0	0	0	0	0	0	0	0	0	0	0	0	0	NO	0	NO
1	48	0	0	0	0	1	0	1	2	0	1	0	0	0	0	1	0	0	0	0	0	2	0	0	0	0	2	NO	2	NO
1	49	0	0	0	0	1	0	0	1	0	1	1	0	0	0	0	0	0	0	0	1	0	1	1	0	0	3	NO	2	NO
1	50	0	0	0	0	1	0	1	2	0	0	0	0	0	0	0	0	1	1	0	0	2	1	2	0	0	7	YES	0	NO
1	51	1	0	0	0	1	0	0	2	0	0	0	0	0	0	0	0	0	0	0	0	0	0	0	0	0	0	NO	0	NO
1	52	0	0	0	0	1	0	2	2	0	0	0	0	0	0	0	0	0	0	0	0	0	0	0	0	0	0	NO	0	NO
1	53	0	0	0	0	1	0	0	1	0	0	0	0	0	0	0	0	0	0	0	0	1	0	0	0	0	1	NO	0	NO
1	54	0	0	0	1	1	0	1	2	0	1	1	1	0	0	0	0	1	1	1	1	0	1	0	0	0	5	YES	3	NO
1	55	1	0	0	1	1	0	1	2	0	1	1	1	1	1	1	1	1	1	1	1	1	1	1	1	1	9	YES	7	NO
1	56	0	0	0	0	1	0	0	2	0	1	0	0	0	0	0	0	0	0	0	0	0	0	0	0	0	0	NO	1	NO
1	57	0	0	0	1	1	0	1	1	0	0	0	0	0	0	0	0	0	0	0	0	0	0	0	0	0	0	NO	0	NO
1	58	1	1	0	3	1	1	1	3	0	1	0	0	1	1	1	1	1	1	2	1	1	1	1	0	1	9	YES	5	NO
1	59	0	0	0	0	1	0	0	1	0	1	0	2	2	1	2	1	2	2	2	2	1	2	2	2	1	16	YES	9	YES
1	60	0	0	0	0	0	0	0	1	0	2	1	1	0	0	0	0	0	0	0	1	1	0	0	0	0	2	NO	4	NO
1	61	0	0	0	0	0	0	1	2	0	0	0	0	0	0	0	0	0	0	0	0	0	0	0	0	0	0	NO	0	NO
1	62	0	0	0	0	0	0	0	1	0	0	0	0	0	0	0	0	0	0	0	0	0	0	0	0	0	0	NO	0	NO
1	63	0	0	0	0	0	0	0	2	0	1	0	0	1	1	0	1	0	1	2	0	0	1	0	0	1	5	YES	4	NO
1	64	1	0	0	0	0	0	0	2	0	0	1	1	2	1	1	1	1	2	1	1	1	1	1	0	1	9	YES	7	NO
1	65	0	0	0	0	0	0	1	2	0	0	0	0	0	0	0	0	0	0	1	0	0	0	0	0	0	1	NO	0	NO
1	66	1	0	0	1	0	1	0	1	0	0	0	0	0	0	0	0	0	0	0	0	0	0	1	0	0	1	NO	0	NO
1	67	1	0	0	0	0	0	0	1	0	0	0	0	0	0	0	0	0	0	0	0	0	0	0	0	0	0	NO	0	NO
1	68	0	0	0	0	0	0	1	1	0	0	0	1	1	1	0	0	0	0	0	0	1	0	0	0	0	1	NO	3	NO
1	69	0	0	0	0	0	0	0	2	0	0	0	0	0	0	0	0	0	0	0	0	0	0	0	0	0	0	NO	0	NO
1	70	1	0	0	0	0	0	1	3	0	0	0	0	0	0	0	0	0	0	0	0	0	0	0	0	0	0	NO	0	NO
1	71	0	0	0	0	0	1	0	3	0	1	0	1	0	0	0	0	0	0	0	0	0	0	0	0	0	0	NO	2	NO
1	72	0	0	0	0	0	0	1	3	0	1	0	0	0	0	0	0	0	0	0	0	0	0	0	0	0	0	NO	1	NO
1	73	1	0	0	0	0	0	2	1	0	0	0	0	0	0	0	0	0	0	0	0	0	0	0	0	0	0	NO	0	NO
1	74	0	0	0	0	0	0	0	1	0	1	0	0	0	0	0	0	0	0	0	0	0	0	0	0	0	0	NO	1	NO
1	75	0	0	0	0	1	0	2	3	0	0	0	0	0	0	0	0	0	0	0	0	0	0	0	0	0	0	NO	0	NO
1	76	0	0	0	0	0	0	1	2	0	1	1	1	2	0	1	0	0	1	1	1	1	1	0	0	0	5	YES	6	NO
1	77	0	1	0	0	1	1	0	2	0	2	0	0	0	1	1	0	1	1	0	1	0	1	1	1	0	6	YES	4	NO
1	78	1	0	0	0	0	0	2	1	0	1	1	0	0	0	1	1	1	1	2	2	1	1	1	0	1	10	YES	4	NO
1	79	0	0	0	0	0	0	0	1	0	0	0	0	0	0	0	0	0	0	0	0	0	0	0	0	0	0	NO	0	NO
1	80	1	0	0	1	0	0	2	2	0	0	0	0	0	0	0	0	0	0	0	0	0	0	0	0	0	0	NO	0	NO
1	81	1	0	0	0	0	0	0	1	0	0	0	0	0	0	0	0	0	0	1	1	0	0	1	0	0	3	NO	0	NO
1	82	0	0	0	1	0	0	2	2	0	1	0	0	0	0	0	0	0	0	0	0	0	0	0	0	0	0	NO	1	NO
1	83	0	0	0	0	0	0	0	1	0	0	0	0	0	0	0	0	0	0	0	0	0	0	1	0	0	1	NO	0	NO
1	84	0	0	0	0	0	0	1	2	0	2	1	1	1	1	1	1	1	1	1	1	1	1	1	0	1	8	YES	8	YES
1	85	0	0	0	0	0	0	0	1	0	0	0	0	0	0	0	0	0	0	0	0	0	0	0	0	0	0	NO	0	NO
1	86	0	0	0	0	0	0	1	2	0	1	0	0	0	0	0	0	0	0	0	0	0	0	0	0	0	0	NO	1	NO
1	87	0	0	0	1	0	0	2	2	0	1	0	1	0	0	0	0	0	0	0	0	0	0	0	0	0	0	NO	2	NO
1	88	0	0	0	1	0	0	0	1	0	0	0	0	0	0	0	0	0	0	0	0	0	0	0	0	0	0	NO	0	NO
1	89	0	0	0	0	0	0	0	3	0	0	0	0	0	0	0	0	0	0	0	0	0	0	0	0	0	0	NO	0	NO
1	90	0	0	0	1	0	0	1	1	0	0	0	1	1	0	0	0	2	0	0	2	1	1	1	0	0	7	YES	2	NO
1	91	1	0	0	3	1	0	2	2	0	1	1	1	0	0	1	1	0	0	0	1	1	1	0	0	1	4	NO	5	NO
1	92	0	0	0	0	0	0	0	1	0	1	1	1	0	0	0	1	0	1	0	0	0	0	0	0	0	1	NO	4	NO
1	93	0	0	0	1	0	0	1	2	0	0	0	0	0	0	0	0	1	1	1	1	1	0	1	0	0	6	YES	0	NO
1	94	1	0	0	0	0	0	0	1	0	1	1	1	1	0	0	1	1	0	0	0	0	1	2	0	1	5	YES	5	NO
1	95	1	0	0	1	1	0	0	1	0	0	0	0	0	0	1	0	0	0	2	1	3	1	1	0	0	8	YES	1	NO
1	96	0	0	0	0	1	0	0	2	0	1	1	1	1	1	1	1	1	1	1	2	1	1	1	0	0	8	YES	7	NO
1	97	0	0	0	1	0	0	1	1	0	0	2	1	0	0	0	0	0	0	0	0	0	0	0	0	0	0	NO	3	NO
1	98	0	0	0	0	0	0	0	2	0	1	0	1	1	1	1	0	1	1	1	1	1	0	1	0	0	6	YES	5	NO
1	99	0	0	0	0	0	0	0	3	0	1	0	1	0	0	0	1	0	0	1	1	1	0	0	0	0	3	NO	3	NO
1	100	1	0	0	0	1	0	2	1	0	1	0	0	0	0	1	0	0	0	0	0	0	0	0	0	0	0	NO	2	NO
1	101	0	0	0	1	0	0	0	1	0	1	1	1	1	1	1	1	1	1	1	1	1	1	1	0	1	8	YES	7	NO
1	102	1	0	0	0	0	1	0	2	0	1	1	1	1	1	1	1	1	1	1	1	1	1	1	0	1	8	YES	7	NO
1	103	0	0	0	0	0	1	2	1	0	3	1	3	3	3	3	3	3	3	3	3	3	3	3	0	3	24	YES	19	YES
1	104	1	0	0	0	0	0	0	2	0	0	0	0	0	0	0	0	0	0	0	0	0	0	0	0	0	0	NO	0	NO
1	105	0	0	0	0	0	0	0	1	0	1	0	0	0	0	0	0	1	0	1	1	0	0	0	0	0	3	NO	1	NO
1	106	0	0	0	0	1	0	2	1	0	0	0	0	0	0	0	0	0	0	2	1	0	0	0	0	0	3	NO	0	NO
1	107	0	0	0	0	0	0	0	1	0	0	0	0	0	0	0	0	0	0	0	0	0	0	0	0	0	0	NO	0	NO
1	108	0	0	0	0	0	0	2	2	0	1	0	0	0	0	0	0	0	0	0	0	0	0	0	0	0	0	NO	1	NO
1	109	0	0	0	0	0	0	0	3	0	1	0	0	0	0	1	1	1	2	0	1	0	0	1	0	1	6	YES	3	NO
1	110	1	0	0	0	0	0	1	1	0	0	0	1	1	2	2	3	2	2	1	2	2	2	3	1	2	17	YES	9	YES
1	111	0	0	0	0	0	1	0	2	0	1	0	0	0	0	0	0	0	0	0	0	0	0	0	0	0	0	NO	1	NO
1	112	1	0	0	1	0	0	0	3	0	0	0	0	0	0	0	0	0	0	0	0	0	0	0	0	0	0	NO	0	NO
1	113	0	0	0	0	0	0	0	2	0	0	0	2	1	0	0	0	0	0	0	0	0	0	0	0	0	0	NO	3	NO
1	114	1	0	0	0	0	0	0	1	0	1	1	1	1	1	1	1	1	1	0	1	1	0	1	0	1	6	YES	7	NO
1	115	0	0	0	0	0	0	0	1	0	0	0	0	0	0	0	0	0	0	0	0	0	0	0	0	0	0	NO	0	NO
1	116	0	0	0	0	0	0	0	2	0	1	0	0	0	0	0	0	0	0	0	0	0	0	0	0	0	0	NO	1	NO
1	117	0	0	0	0	0	0	2	2	0	0	0	0	0	0	0	0	0	0	0	0	0	0	0	0	0	0	NO	0	NO
1	118	0	0	0	0	0	0	0	1	0	0	0	0	0	0	0	0	0	0	0	0	0	0	0	0	0	0	NO	0	NO
1	119	0	0	0	0	0	0	0	2	0	1	0	1	0	0	0	1	0	0	0	0	0	0	1	1	0	2	NO	3	NO
1	120	1	0	0	0	0	0	2	2	0	0	0	0	0	0	0	0	0	0	0	0	0	0	0	0	0	0	NO	0	NO
1	121	1	0	0	0	0	0	0	2	0	0	1	1	0	0	0	0	0	0	0	0	0	0	0	0	0	0	NO	2	NO
1	122	1	0	0	0	1	0	0	1	0	0	0	0	0	0	0	0	0	0	0	0	0	0	0	0	0	0	NO	0	NO
1	123	0	0	0	1	0	1	2	2	0	1	0	0	0	0	0	0	0	0	0	1	1	0	0	0	0	2	NO	1	NO
1	124	1	0	0	0	1	0	1	2	0	0	2	1	1	1	1	0	2	1	1	1	0	1	1	1	0	8	YES	6	NO
1	125	0	0	0	0	0	0	2	3	0	1	0	0	0	0	0	0	1	0	1	1	1	0	0	0	0	4	NO	1	NO
1	126	1	0	0	0	0	0	0	1	0	1	0	1	1	1	1	1	1	1	1	1	1	1	1	0	1	8	YES	6	NO
1	127	1	0	0	0	1	1	1	2	0	0	0	0	0	2	1	1	1	1	1	1	2	1	2	1	1	11	YES	4	NO
1	128	0	0	0	0	0	0	1	2	0	1	0	0	0	0	0	0	0	0	0	0	0	1	1	0	0	2	NO	1	NO
1	129	1	0	0	0	0	1	1	1	0	0	0	0	0	0	0	0	0	0	0	1	1	0	0	0	0	2	NO	0	NO
1	130	0	0	0	0	0	0	0	1	0	0	0	0	0	0	0	0	0	0	0	1	1	1	0	0	0	3	NO	0	NO
1	131	0	0	0	0	0	0	0	1	0	1	1	1	1	1	1	0	1	1	1	1	1	1	1	0	1	8	YES	6	NO
1	132	0	0	0	0	0	0	0	2	0	1	0	0	1	1	1	1	2	1	1	1	1	0	1	1	1	9	YES	5	NO
1	133	1	0	0	0	0	0	1	1	0	0	0	0	0	0	0	0	0	0	0	0	0	0	0	0	0	0	NO	0	NO
1	134	0	0	0	0	0	0	0	1	0	3	1	1	1	1	1	1	0	0	0	1	0	1	1	0	1	4	NO	9	YES
1	135	0	0	0	0	0	0	0	1	0	0	0	0	0	0	0	0	0	0	0	0	0	0	0	0	0	0	NO	0	NO
1	136	1	0	0	0	0	0	0	2	0	0	0	0	0	0	0	0	0	0	0	0	0	0	0	0	0	0	NO	0	NO
1	137	1	0	0	0	0	0	2	1	0	0	0	0	0	0	0	0	0	0	0	0	0	0	0	0	0	0	NO	0	NO
1	138	0	0	0	0	0	0	0	1	0	0	0	0	0	0	0	0	0	0	0	0	0	0	0	0	0	0	NO	0	NO
1	139	1	0	0	1	0	0	0	2	0	0	0	0	0	0	0	0	0	0	0	0	0	0	0	0	0	0	NO	0	NO
1	140	0	0	0	0	1	1	2	1	0	1	1	1	1	1	1	3	2	2	2	2	2	3	2	3	2	20	YES	9	YES
1	141	1	0	0	0	0	0	0	1	0	0	0	0	0	0	0	0	0	0	0	0	0	0	2	0	0	2	NO	0	NO
1	142	1	0	0	0	1	0	0	1	0	0	0	0	0	0	0	0	0	0	0	0	0	0	0	0	0	0	NO	0	NO
1	143	1	0	0	1	0	0	0	2	0	1	0	0	0	0	0	0	0	0	0	0	0	0	1	0	0	1	NO	1	NO
1	144	1	0	0	1	0	0	0	2	0	1	0	0	0	0	0	0	0	0	0	0	0	0	0	0	0	0	NO	1	NO
1	145	1	0	0	1	0	1	1	1	0	1	0	0	0	0	0	0	0	0	0	0	0	0	0	0	0	0	NO	1	NO
1	146	0	0	0	0	0	0	0	2	0	1	0	0	0	0	0	0	2	1	0	1	0	0	1	0	1	6	YES	1	NO
1	147	0	0	0	1	0	1	2	2	0	0	0	0	0	0	0	0	0	0	0	0	0	0	0	0	0	0	NO	0	NO
1	148	1	0	0	0	1	0	2	2	0	1	1	1	0	0	0	0	0	0	0	0	0	0	0	0	0	0	NO	3	NO
1	149	1	0	0	0	1	0	2	2	0	0	0	0	0	0	0	0	0	0	0	0	0	0	0	0	0	0	NO	0	NO
1	150	1	0	0	0	1	0	0	1	0	0	0	0	0	0	0	0	0	0	0	0	0	0	0	0	0	0	NO	0	NO
1	151	1	0	0	0	0	0	0	1	0	1	0	0	0	0	0	0	0	0	0	0	0	0	0	0	0	0	NO	1	NO
1	152	1	1	0	1	0	0	2	2	0	0	0	0	0	0	0	0	0	0	0	0	0	0	0	0	0	0	NO	0	NO
1	153	0	0	0	1	0	1	0	2	0	2	1	1	1	1	1	1	1	1	1	1	1	1	1	1	1	9	YES	8	YES
1	154	0	0	0	0	0	0	0	2	0	1	0	0	0	0	0	1	1	0	0	0	0	0	0	0	0	1	NO	2	NO
1	155	1	0	0	0	0	0	1	2	0	0	0	0	0	0	0	0	0	0	0	0	0	0	0	0	0	0	NO	0	NO
1	156	1	0	0	1	0	1	0	2	0	0	0	0	0	0	0	0	0	0	0	0	0	0	0	0	0	0	NO	0	NO
1	157	1	0	0	0	0	0	0	1	0	1	1	1	1	1	1	1	1	1	1	1	1	1	1	0	1	8	YES	7	NO
1	158	1	0	0	0	1	0	0	1	0	1	1	1	1	1	1	1	1	0	1	0	0	0	0	0	1	3	NO	7	NO
1	159	0	0	0	0	1	0	0	3	0	0	0	0	0	0	0	0	0	0	0	0	0	0	0	0	0	0	NO	0	NO
1	160	0	0	0	0	1	0	1	1	0	1	0	1	1	1	1	0	2	2	0	1	0	2	0	1	1	9	YES	5	NO
1	161	0	0	0	0	1	0	1	1	0	1	0	0	0	0	0	0	0	0	0	0	0	0	0	0	0	0	NO	1	NO
1	162	0	0	0	0	1	0	0	2	0	1	1	1	1	1	1	1	2	1	2	2	0	2	1	0	0	10	YES	7	NO
1	163	0	0	0	0	1	0	0	2	0	0	0	0	0	0	0	1	0	1	0	0	0	0	0	0	0	1	NO	1	NO
1	164	0	0	0	1	1	0	0	1	0	1	1	1	1	1	1	1	1	1	1	0	0	0	1	0	0	4	NO	7	NO
1	165	0	0	0	1	1	0	0	3	0	0	1	1	1	1	1	0	1	1	1	1	1	1	0	1	1	8	YES	5	NO
1	166	0	0	0	1	1	0	0	2	0	1	0	1	1	1	1	1	1	1	1	1	0	1	1	0	0	6	YES	6	NO
1	167	0	0	0	0	1	0	0	1	0	1	1	2	1	1	1	0	2	1	1	2	1	3	2	0	1	13	YES	7	NO
1	168	0	0	0	1	1	0	2	2	0	1	2	1	1	1	0	2	0	0	0	0	0	0	0	0	0	0	NO	8	YES
1	169	0	0	0	0	1	0	2	1	0	1	1	1	1	1	1	1	1	1	1	1	1	1	1	1	1	9	YES	7	NO
1	170	0	0	0	0	1	0	0	2	0	1	0	1	1	0	1	0	0	0	1	1	0	0	0	0	0	2	NO	4	NO
1	171	0	0	0	1	1	0	1	1	0	0	0	0	0	0	0	0	0	0	0	0	0	0	0	0	0	0	NO	0	NO
1	172	0	0	0	1	1	0	0	1	0	2	1	1	1	0	0	1	1	1	1	0	1	0	0	0	0	4	NO	6	NO
1	173	0	0	0	1	1	0	0	2	0	3	0	0	0	0	0	0	1	0	0	1	0	0	0	0	0	2	NO	3	NO
1	174	0	0	0	1	1	0	0	2	0	0	0	0	0	0	0	0	0	0	1	1	0	0	1	0	0	3	NO	0	NO
1	175	0	0	0	1	1	0	0	1	0	1	0	0	0	1	1	1	1	1	0	1	1	1	0	0	1	6	YES	4	NO
1	176	0	0	0	0	1	0	1	1	0	1	0	1	1	0	0	0	1	1	1	1	0	1	1	0	0	6	YES	3	NO
1	177	0	0	0	0	1	0	2	2	0	1	2	2	2	0	0	1	0	0	1	0	0	0	0	0	0	1	NO	8	YES
1	178	0	0	0	0	1	0	2	2	0	1	0	0	0	0	0	0	0	0	0	0	0	0	0	0	0	0	NO	1	NO
1	179	0	0	0	0	1	1	0	1	0	1	0	1	0	0	0	1	1	1	0	0	0	1	0	0	0	3	NO	3	NO
1	180	0	0	0	0	1	0	2	1	0	2	1	1	1	1	1	1	1	1	1	1	1	1	1	1	1	9	YES	8	YES
1	181	0	0	0	1	1	0	0	1	0	1	0	0	0	0	0	0	1	1	0	1	1	1	0	0	0	5	YES	1	NO
1	182	0	0	0	0	1	0	0	1	0	1	1	1	1	1	0	0	1	1	2	2	1	1	2	0	0	10	YES	5	NO
1	183	0	0	0	1	1	0	0	1	0	0	0	0	0	0	0	0	0	0	0	0	0	0	0	0	0	0	NO	0	NO
1	184	1	0	0	0	1	0	0	1	0	0	0	0	0	0	0	0	0	0	0	0	0	0	0	0	0	0	NO	0	NO
1	185	0	0	0	1	1	0	2	1	0	1	0	0	0	1	0	0	0	0	0	0	0	0	1	0	0	1	NO	2	NO
1	186	0	0	0	0	1	0	2	2	0	1	0	0	0	0	0	0	0	0	0	0	0	0	0	0	0	0	NO	1	NO
1	187	0	0	0	0	0	1	0	2	0	1	1	1	1	1	1	1	1	1	1	1	1	0	1	0	1	7	YES	7	NO
1	188	0	0	0	1	0	0	0	1	0	1	0	0	0	0	0	0	0	0	0	0	0	0	0	0	0	0	NO	1	NO
1	189	0	0	0	1	0	0	0	1	0	2	1	1	1	1	1	1	1	1	0	1	1	1	1	0	1	7	YES	8	YES
1	190	0	0	0	1	1	0	0	2	0	1	1	1	1	1	1	1	1	1	1	1	1	1	1	0	1	8	YES	7	NO
1	191	0	0	0	1	1	0	0	2	0	2	2	2	2	1	1	1	1	1	0	1	1	1	0	0	0	5	YES	11	YES
1	192	0	0	0	1	1	0	0	1	0	1	1	0	1	0	0	0	0	0	0	0	0	0	0	0	0	0	NO	3	NO
1	193	0	0	0	1	0	0	0	1	0	0	1	1	0	0	1	1	1	0	0	0	1	1	2	1	1	7	YES	4	NO
1	194	0	0	0	1	0	1	0	2	0	1	0	0	0	0	0	0	0	0	0	0	0	0	0	0	0	0	NO	1	NO
1	195	0	0	0	1	0	0	1	1	0	2	0	0	1	0	0	1	0	0	0	0	0	0	0	0	0	0	NO	4	NO
1	196	0	0	0	1	1	0	0	1	0	1	1	1	0	0	0	0	1	1	1	1	2	1	1	0	1	9	YES	3	NO
1	197	0	0	0	1	0	0	0	1	0	0	0	0	0	0	0	0	0	0	0	0	0	0	0	0	0	0	NO	0	NO
1	198	1	0	0	1	1	0	0	1	0	2	0	0	2	0	1	0	1	1	1	1	1	1	0	0	0	6	YES	5	NO
1	199	0	0	0	1	1	0	0	1	0	2	2	2	2	2	2	2	2	2	2	2	2	2	2	0	2	16	YES	14	YES
1	200	0	0	0	1	1	0	0	1	0	0	0	0	0	0	0	0	0	0	0	0	0	0	0	0	0	0	NO	0	NO
1	201	0	0	0	1	1	0	1	1	0	0	0	0	0	0	0	0	0	0	0	0	0	0	0	0	0	0	NO	0	NO
1	202	0	1	0	1	1	0	1	2	0	1	0	0	0	0	1	0	1	0	0	0	0	0	0	0	0	1	NO	2	NO
1	203	1	0	0	0	1	0	0	1	0	2	0	0	0	0	0	0	0	0	0	0	0	0	0	0	0	0	NO	2	NO
1	204	0	0	0	0	1	0	1	2	0	1	0	0	0	0	0	0	0	0	1	0	0	0	0	0	0	1	NO	1	NO
1	205	0	0	0	1	1	0	2	2	0	1	2	2	1	1	1	1	1	1	1	1	1	1	1	0	1	8	YES	9	YES
1	206	0	0	0	1	1	0	2	2	0	1	2	1	1	1	2	1	1	1	1	1	1	1	1	0	1	8	YES	9	YES
1	207	0	0	0	1	1	0	1	1	0	1	0	0	0	0	1	0	0	1	0	1	0	0	0	0	0	2	NO	2	NO
1	208	0	0	0	1	1	0	2	2	0	1	1	0	0	0	0	0	0	0	0	0	0	0	0	0	0	0	NO	2	NO
1	209	0	0	0	1	1	0	2	2	0	0	0	0	0	0	0	0	0	0	0	0	0	0	0	0	0	0	NO	0	NO
1	210	0	0	0	1	1	0	0	3	0	1	0	0	0	0	0	0	0	0	0	0	0	0	0	0	0	0	NO	1	NO
1	211	0	0	0	0	1	0	2	2	0	1	0	0	0	0	0	0	0	0	0	0	0	0	0	0	0	0	NO	1	NO
1	212	0	0	0	0	1	0	2	1	0	1	0	1	1	0	0	0	1	1	1	1	1	1	1	1	0	8	YES	3	NO
1	213	0	0	0	1	1	0	2	2	0	3	3	3	3	3	3	3	3	3	3	3	3	3	3	1	3	25	YES	21	YES
1	214	0	0	0	1	1	0	0	1	0	2	2	3	2	2	3	3	2	2	3	2	2	2	1	0	1	15	YES	17	YES
1	215	0	0	0	0	0	0	1	1	0	1	0	0	0	0	0	0	0	0	0	0	0	1	1	0	0	2	NO	1	NO
1	216	0	0	0	0	0	0	2	3	0	0	0	0	0	0	0	0	0	0	0	0	0	0	0	0	0	0	NO	0	NO
1	217	0	0	0	0	0	0	0	3	0	0	0	0	0	0	0	0	0	0	0	0	0	0	0	0	0	0	NO	0	NO
1	218	0	0	0	1	1	0	2	2	0	1	1	1	1	0	1	1	0	1	1	1	0	0	0	0	1	4	NO	6	NO
1	219	0	0	0	1	1	0	2	2	0	1	1	0	0	0	0	1	0	1	0	0	0	0	1	0	0	2	NO	3	NO
1	220	0	0	0	0	0	1	1	1	0	1	1	1	1	1	1	1	1	1	1	1	1	1	1	1	1	9	YES	7	NO
1	221	0	0	0	0	0	0	0	2	0	0	0	1	1	0	1	0	2	0	1	2	1	1	1	0	0	8	YES	3	NO
1	222	1	0	0	1	0	0	0	1	0	1	0	1	0	0	1	1	1	0	0	1	1	0	1	0	0	4	NO	4	NO
2	223	0	0	1	0	0	1	2	1	0	2	0	1	0	0	0	1	0	0	0	0	3	0	1	0	0	4	NO	4	NO
2	224	1	0	1	1	1	1	1	1	0	2	2	2	2	2	2	2	2	2	2	1	1	0	1	0	0	9	YES	14	YES
2	225	1	0	1	0	0	1	2	2	1	2	2	2	2	1	0	3	3	3	3	2	1	0	0	0	0	12	YES	12	YES
2	226	1	0	1	2	1	1	2	2	0	2	1	1	0	1	3	1	2	2	2	1	0	0	0	0	0	7	YES	9	YES
2	227	1	0	1	0	0	1	2	0	0	0	0	1	1	0	0	1	1	0	0	0	0	0	0	0	0	1	NO	3	NO
2	228	1	0	1	0	0	1	2	2	0	2	1	2	1	0	1	2	0	1	1	0	0	0	0	0	0	2	NO	9	YES
2	229	1	0	1	0	0	1	2	2	0	1	0	1	0	0	0	0	0	0	0	0	0	0	0	0	0	0	NO	2	NO
2	230	1	0	1	0	0	1	2	1	0	0	0	2	1	0	2	2	0	0	2	1	2	2	0	0	0	7	YES	7	NO
2	231	1	0	1	0	0	1	2	2	1	1	1	1	1	1	1	1	1	1	1	1	1	0	0	0	1	6	YES	7	NO
2	232	1	0	1	0	0	1	2	1	0	2	0	0	0	0	0	1	0	0	0	0	0	0	0	0	0	0	NO	3	NO
2	233	1	0	1	1	0	1	1	1	0	1	1	1	1	0	0	0	1	0	0	0	1	0	0	0	0	2	NO	4	NO
2	234	0	0	1	0	0	1	2	1	0	2	1	2	2	1	1	1	1	1	1	2	1	1	2	1	1	11	YES	10	YES
2	235	1	0	1	1	1	1	2	0	0	2	0	1	1	1	1	1	1	1	2	1	1	1	0	0	0	7	YES	7	NO
2	236	1	0	1	0	0	1	2	0	0	3	0	2	1	0	2	3	2	1	2	2	1	0	0	0	0	8	YES	11	YES
2	237	0	0	1	0	0	1	2	1	1	2	1	3	1	2	1	0	1	1	1	1	2	0	0	0	0	6	YES	10	YES
2	238	1	0	1	0	0	1	2	3	0	0	0	0	0	0	0	0	0	0	0	0	0	0	0	0	0	0	NO	0	NO
2	239	1	0	1	0	0	1	1	0	0	1	0	1	1	1	1	1	1	1	1	1	1	1	1	1	1	9	YES	6	NO
2	240	1	0	1	0	0	1	0	0	0	1	1	0	0	0	0	1	0	0	1	1	1	0	0	0	0	3	NO	3	NO
2	241	1	0	1	0	0	1	2	3	1	3	2	3	2	1	0	2	1	1	2	2	3	2	1	1	1	14	YES	13	YES
2	242	1	0	1	0	1	1	2	1	1	0	0	0	1	1	1	0	1	0	1	0	1	0	0	0	0	3	NO	3	NO
2	243	1	0	1	0	0	1	2	2	0	1	0	1	0	1	1	0	0	1	0	1	0	0	0	0	0	2	NO	4	NO
2	244	1	0	1	0	0	1	1	1	0	1	1	2	1	0	0	2	1	1	1	1	1	1	0	1	0	7	YES	7	NO
2	245	1	0	1	0	0	1	2	1	0	0	0	1	1	0	0	0	0	0	0	2	0	0	0	0	0	2	NO	2	NO
2	246	0	0	1	0	0	1	2	1	0	3	3	2	0	0	0	2	0	0	2	1	3	0	1	0	0	7	YES	10	YES
2	247	1	0	1	0	1	0	1	0	0	1	1	2	2	1	2	2	1	1	1	1	2	2	2	3	1	14	YES	11	YES
2	248	1	0	1	0	0	1	2	1	0	1	0	0	0	0	0	1	0	0	2	1	0	0	2	0	0	5	YES	2	NO
2	249	1	0	1	0	0	1	2	2	0	3	3	3	3	3	3	3	3	3	3	3	3	3	2	3	3	26	YES	21	YES
2	250	1	0	1	0	1	0	1	0	0	1	1	2	2	0	2	2	2	2	1	1	1	1	1	1	1	11	YES	10	YES
2	251	0	0	1	0	0	1	2	0	0	3	3	3	3	3	3	3	0	3	3	3	3	3	3	0	3	21	YES	21	YES
2	252	0	0	1	0	0	1	2	1	0	2	1	2	1	1	1	1	2	2	3	3	3	1	1	1	0	16	YES	9	YES
2	253	1	0	1	0	1	1	2	0	0	1	2	2	1	1	0	1	0	1	1	0	0	0	0	0	0	2	NO	8	YES
2	254	0	0	1	0	0	1	2	3	0	0	0	0	1	1	2	0	3	1	3	3	1	0	2	0	0	13	YES	4	NO
2	255	1	0	1	1	1	1	2	1	0	1	1	1	1	1	1	1	1	1	1	1	0	1	0	0	0	5	YES	7	NO
2	256	1	0	1	0	0	1	2	2	0	1	1	1	1	1	1	1	1	1	2	1	2	1	1	1	0	10	YES	7	NO
2	257	0	0	1	0	0	1	2	0	1	1	2	3	2	1	2	3	3	2	3	3	3	3	3	0	0	20	YES	14	YES
2	258	1	0	1	0	1	1	2	1	0	1	1	1	1	0	0	0	1	1	1	1	0	1	1	0	0	6	YES	4	NO
2	259	0	0	1	0	0	1	2	3	0	0	2	2	1	0	3	1	3	2	1	3	1	0	0	0	0	10	YES	9	YES
2	260	0	0	1	0	0	1	2	1	0	2	3	3	3	0	1	3	1	0	3	2	0	0	2	0	0	8	YES	15	YES
2	261	1	0	1	0	1	1	1	0	0	1	1	0	0	0	0	0	0	0	2	0	0	0	0	0	0	2	NO	2	NO
2	262	0	0	1	0	0	1	1	2	0	1	1	2	1	0	1	1	1	1	2	2	2	2	1	0	0	11	YES	7	NO
2	263	1	0	1	0	0	1	2	3	1	1	0	0	0	0	0	0	0	0	0	0	0	0	0	0	0	0	NO	1	NO
2	264	1	0	1	0	0	1	2	1	0	0	0	0	1	1	2	0	0	0	0	1	0	0	0	0	0	1	NO	4	NO
2	265	1	0	1	0	0	1	2	0	0	1	0	0	0	0	0	1	0	0	1	1	1	0	0	0	0	3	NO	2	NO
2	266	1	0	1	0	1	0	1	0	0	1	1	2	2	0	1	2	1	2	1	1	0	1	1	2	1	10	YES	9	YES
2	267	1	0	1	1	1	1	0	0	0	0	0	1	3	1	0	1	1	1	0	0	0	3	0	0	1	6	YES	6	NO
2	268	1	0	1	0	0	1	2	3	1	2	1	2	0	1	0	1	2	0	1	1	1	1	1	1	2	10	YES	7	NO
2	269	1	0	1	1	0	1	1	2	0	2	1	1	1	0	0	1	1	0	0	0	0	0	0	0	0	1	NO	6	NO
2	270	1	0	1	0	0	1	2	1	0	0	0	0	0	0	0	0	0	0	0	0	0	0	0	0	0	0	NO	0	NO
2	271	1	0	1	1	1	1	1	0	0	1	1	0	0	1	0	1	2	1	2	2	1	0	1	0	2	11	YES	4	NO
2	272	1	0	1	0	1	1	0	0	0	1	0	1	0	0	0	1	0	1	1	1	0	1	1	0	0	5	YES	3	NO
2	273	1	0	1	0	0	1	1	2	1	2	1	3	2	2	2	2	2	1	1	1	2	2	2	2	2	15	YES	14	YES
2	274	0	0	1	0	0	1	2	2	0	1	1	1	0	0	0	1	1	1	1	1	1	1	0	0	1	7	YES	4	NO
2	275	1	0	1	1	1	1	1	1	0	2	2	2	2	2	2	2	2	2	2	2	2	2	2	2	2	18	YES	14	YES
2	276	1	0	1	2	1	1	2	2	0	2	1	1	1	1	3	1	1	1	0	1	0	1	2	0	0	6	YES	10	YES
2	277	1	0	1	0	1	1	2	2	0	0	1	1	1	1	1	1	1	1	1	1	1	1	1	1	1	9	YES	6	NO
2	278	0	0	1	0	0	1	2	3	1	1	1	3	1	1	3	1	3	3	3	2	2	3	3	2	2	23	YES	11	YES
2	279	1	0	1	2	1	1	2	0	0	2	3	3	1	0	0	0	1	1	2	2	0	1	0	0	0	7	YES	9	YES
2	280	0	0	1	0	0	1	2	1	0	2	2	3	3	1	1	3	1	0	0	0	0	0	0	0	0	1	NO	15	YES
2	281	0	0	1	2	1	1	2	0	0	3	1	3	2	1	1	1	0	3	3	3	3	1	1	0	0	14	YES	12	YES
2	282	1	0	1	1	1	1	1	0	0	1	0	2	0	0	0	0	0	0	1	1	1	0	0	0	0	3	YES	3	NO
2	283	1	0	1	0	1	1	2	0	0	1	1	2	2	1	1	2	1	2	1	1	0	1	0	1	1	8	YES	10	YES
2	284	1	0	1	1	1	1	0	0	0	1	1	2	1	0	0	1	0	0	1	2	2	0	1	0	1	7	YES	6	NO
2	285	1	0	1	1	1	1	1	0	0	1	1	1	3	2	1	2	1	1	2	2	1	1	1	0	1	10	YES	11	YES
2	286	1	0	1	1	1	1	1	1	0	2	0	2	0	0	0	0	0	0	0	0	0	0	2	0	0	2	NO	4	NO
2	287	1	0	1	0	0	1	2	1	0	1	1	1	0	0	1	1	0	0	0	0	0	1	0	0	0	1	NO	5	NO
2	288	0	0	1	0	0	1	2	1	0	2	1	1	1	0	0	1	0	1	0	1	1	1	1	0	0	5	YES	6	NO
2	289	1	0	1	0	0	1	1	0	0	3	2	3	3	2	3	3	3	3	3	3	3	3	3	1	2	24	YES	19	YES
2	290	0	0	1	0	0	1	2	1	1	0	0	0	0	0	0	0	0	0	0	0	0	0	0	0	0	0	NO	0	NO
2	291	1	0	1	2	1	1	2	0	0	1	1	1	0	0	0	1	2	1	0	1	0	0	1	0	0	5	YES	4	NO
2	292	0	0	1	1	0	1	1	0	0	1	1	1	1	1	1	2	1	1	1	1	1	0	1	0	0	6	YES	8	YES
2	293	1	0	1	2	1	1	1	1	1	0	0	0	0	0	0	0	0	0	0	0	0	0	0	0	0	0	NO	0	NO
2	294	0	0	1	0	0	1	2	1	0	1	0	1	0	0	0	1	0	1	2	0	2	0	0	0	0	5	YES	3	NO
2	295	1	1	1	1	1	1	1	3	0	2	2	3	3	1	1	3	3	1	3	1	0	0	0	0	0	8	YES	15	YES
2	296	0	0	1	0	0	1	2	0	1	0	0	0	1	1	1	0	0	1	1	2	1	1	0	0	0	6	YES	3	NO
2	297	1	0	1	1	1	1	0	1	0	1	2	1	1	1	2	1	0	0	2	2	1	0	1	2	1	9	YES	9	YES
2	298	1	0	1	1	1	1	2	1	0	0	0	0	0	0	0	2	1	0	0	0	0	1	0	0	0	2	NO	2	NO
2	299	1	0	1	1	1	1	1	2	0	2	2	2	2	2	2	2	2	1	2	2	1	0	0	0	0	8	YES	14	YES
2	300	0	0	1	0	0	1	2	1	0	1	1	0	0	0	0	1	1	0	2	0	2	0	0	0	0	5	YES	3	NO
2	301	1	0	1	1	1	1	1	1	0	0	0	1	1	2	2	0	2	0	0	1	1	1	1	1	0	7	YES	6	NO
2	302	1	0	1	0	0	1	0	2	0	1	1	2	1	0	0	0	1	1	1	1	1	0	1	0	0	6	YES	5	NO
2	303	1	0	1	0	1	1	1	2	0	3	1	1	0	0	0	0	0	0	1	1	0	0	0	0	0	2	NO	5	NO
2	304	1	0	1	1	1	1	1	0	0	0	0	0	2	1	0	1	0	0	1	0	0	0	3	0	0	4	NO	4	NO
2	305	1	0	1	1	1	1	2	0	0	3	2	2	2	1	0	1	1	1	3	2	2	1	2	0	0	12	YES	11	YES
2	306	1	0	1	1	0	1	2	3	0	0	0	0	0	0	1	0	0	0	0	0	0	0	0	0	0	0	NO	1	NO
2	307	1	0	1	0	0	1	2	2	0	0	0	1	0	0	0	0	1	1	0	0	0	0	0	0	0	2	NO	1	NO
2	308	0	0	1	0	0	1	2	1	0	0	0	0	1	0	1	0	2	0	2	1	1	0	1	0	0	7	YES	2	NO
2	309	1	0	1	1	1	1	1	1	0	2	1	1	0	0	1	1	2	1	2	2	2	1	1	0	0	11	YES	6	NO
2	310	1	0	1	1	0	1	2	0	0	0	0	0	1	1	1	2	1	1	2	1	1	1	2	0	1	10	YES	5	NO
2	311	0	0	1	0	0	1	1	1	0	1	1	1	1	0	1	1	1	1	1	1	1	1	1	0	0	7	YES	6	NO
2	312	1	0	1	1	0	1	2	3	1	3	3	3	3	3	3	3	3	3	3	3	0	1	0	0	0	13	YES	21	YES
2	313	0	0	1	0	1	1	2	2	1	2	1	1	1	0	0	1	0	0	0	0	0	1	0	0	1	2	NO	6	NO
2	314	0	0	1	0	1	1	2	3	0	2	0	2	1	0	3	2	2	1	2	1	0	0	0	3	0	9	YES	10	YES
2	315	1	0	1	1	1	1	2	2	0	1	1	1	1	1	1	1	1	0	0	0	0	0	0	0	0	1	NO	7	NO
2	316	0	0	1	0	1	1	2	1	0	1	0	1	1	2	1	1	0	0	1	1	1	1	1	0	0	5	YES	7	NO
2	317	0	0	1	0	0	1	2	1	0	2	2	2	2	0	0	1	1	0	1	2	0	0	0	0	0	4	NO	9	YES
2	318	1	0	1	0	1	1	0	0	0	0	0	0	0	0	0	0	0	0	2	2	2	0	0	0	0	6	YES	0	NO
2	319	1	0	1	0	1	0	1	3	0	0	0	0	0	0	0	0	0	0	0	0	0	1	0	1	0	2	NO	0	NO
2	320	1	0	1	2	1	1	0	2	0	1	0	1	0	0	0	1	1	1	1	0	0	0	0	0	0	3	NO	3	NO
2	321	1	0	1	2	1	1	1	1	0	2	2	2	1	2	0	2	3	1	0	1	0	0	1	0	0	6	YES	11	YES
2	322	1	0	1	1	1	1	2	3	0	0	0	0	0	0	0	0	2	0	2	0	0	0	0	0	2	6	YES	0	NO
2	323	1	0	1	1	0	1	2	2	0	1	0	1	1	2	1	1	1	1	2	1	1	0	1	0	0	7	YES	7	NO
2	324	0	0	1	1	1	1	2	2	1	2	3	3	3	2	3	2	3	3	3	3	3	3	2	2	2	24	YES	18	YES
2	325	1	0	1	1	1	1	2	2	0	1	1	1	0	0	0	0	0	0	0	0	0	0	0	0	0	0	NO	3	NO
2	326	1	1	1	2	0	1	0	3	0	3	3	3	3	3	3	3	2	2	3	3	3	3	2	2	2	22	YES	21	YES
2	327	1	0	1	1	0	1	1	1	0	0	0	0	0	0	0	0	0	0	0	0	0	0	0	0	0	0	NO	0	NO
2	328	0	0	1	0	0	1	2	2	0	0	1	2	1	1	3	3	1	2	1	3	1	2	1	3	3	17	YES	11	YES
2	329	1	1	1	2	1	1	2	3	1	3	3	3	3	3	3	3	3	3	3	3	3	3	3	3	3	27	YES	21	YES
2	330	0	0	1	1	1	1	2	2	0	0	3	3	1	0	1	1	1	3	0	1	0	2	0	0	0	7	YES	9	YES
2	331	1	0	1	0	1	1	2	1	0	1	1	0	0	0	1	1	1	1	1	1	2	0	0	0	0	6	YES	4	NO
2	332	1	1	1	1	1	1	1	1	0	1	2	2	2	3	1	3	3	3	3	3	1	1	2	2	2	20	YES	14	YES
2	333	1	0	1	1	1	1	2	2	1	2	2	2	3	2	2	2	3	1	3	2	2	2	2	0	1	16	YES	15	YES
2	334	0	0	1	2	1	1	1	2	0	1	1	1	0	0	0	1	0	0	0	1	0	0	0	0	0	1	NO	4	NO
2	335	1	0	1	0	1	1	1	0	0	0	0	0	0	0	0	0	0	0	2	1	0	0	0	0	0	3	NO	0	NO
2	336	1	1	1	2	0	1	2	2	0	1	1	1	1	1	1	1	1	0	1	1	1	0	0	0	0	4	NO	7	NO
2	337	0	0	1	0	1	0	1	1	0	0	0	0	0	0	1	1	0	0	0	0	0	0	0	0	0	0	NO	2	NO
2	338	1	0	1	1	1	1	2	0	0	0	3	2	1	2	0	3	3	2	0	2	3	0	2	0	0	12	YES	11	YES
2	339	1	1	1	2	1	1	2	2	0	0	0	1	0	0	0	0	0	0	0	0	0	0	1	0	0	1	NO	1	NO
2	340	0	0	1	1	1	1	2	0	0	0	0	1	0	0	0	0	0	0	1	1	1	1	0	0	1	5	YES	1	NO
2	341	1	0	1	2	1	1	1	2	0	0	0	0	0	0	0	0	0	0	0	1	1	0	0	0	0	2	NO	0	NO
2	342	1	0	1	2	1	1	2	1	0	0	0	0	0	0	0	0	0	0	0	0	0	0	0	0	0	0	NO	0	NO
2	343	1	0	1	1	1	1	2	2	0	2	1	2	2	0	2	1	1	1	2	2	2	1	1	0	0	10	YES	10	YES
2	344	1	0	1	0	1	1	0	0	0	0	0	0	0	0	0	0	0	0	0	0	0	0	0	0	0	0	NO	0	NO
2	345	1	0	1	2	1	1	1	0	0	1	2	0	2	0	0	2	0	0	0	0	0	0	2	0	2	4	NO	7	NO
2	346	1	0	1	2	1	1	1	1	0	0	0	0	0	0	0	0	0	0	0	0	0	0	0	0	0	0	NO	0	NO
2	347	0	0	1	0	0	1	1	1	0	1	0	1	0	0	0	1	1	1	1	1	1	1	0	0	0	6	YES	3	NO
2	348	1	0	1	1	1	1	2	2	0	1	0	0	1	0	0	0	1	1	0	1	0	0	0	0	1	4	NO	2	NO
2	349	1	0	1	1	1	1	2	2	1	3	1	2	1	1	2	3	2	2	0	1	0	0	2	0	0	7	YES	13	YES
2	350	0	0	1	0	0	1	0	0	0	0	1	2	0	0	1	0	1	1	1	1	1	0	1	0	0	6	YES	4	NO
2	351	1	1	1	1	1	1	2	0	0	3	3	3	2	1	1	1	1	1	2	2	1	2	2	2	1	14	YES	14	YES
2	352	1	0	1	1	1	1	2	1	1	3	3	3	3	3	1	3	3	3	0	0	0	3	0	2	0	11	YES	19	YES
2	353	1	0	1	0	1	1	2	1	1	2	2	3	3	3	2	2	3	2	3	3	2	3	3	3	0	22	YES	17	YES
2	354	1	0	1	0	1	1	2	3	1	3	2	2	3	3	3	3	3	3	3	3	3	1	3	0	2	21	YES	19	YES
2	355	0	0	1	0	1	1	0	0	0	3	3	3	3	3	3	3	3	3	3	3	3	3	3	3	3	27	YES	21	YES
2	356	0	0	1	0	1	1	2	0	0	2	2	2	2	1	2	2	2	1	3	3	3	3	3	1	2	21	YES	13	YES
2	357	1	0	1	0	1	1	2	0	0	0	0	1	1	1	1	1	1	1	1	1	0	0	1	0	0	5	YES	5	NO
2	358	0	0	1	0	1	1	1	1	1	2	1	2	2	2	2	2	2	1	2	1	1	2	2	0	1	12	YES	13	YES
2	359	0	0	1	0	1	1	2	3	1	2	1	0	0	0	1	2	0	1	0	1	0	0	2	0	0	4	NO	6	NO
2	360	1	0	1	1	1	1	2	0	0	0	0	0	0	0	0	0	0	0	0	0	0	0	0	0	0	0	NO	0	NO
2	361	1	0	1	2	1	1	2	2	1	2	1	2	2	2	2	2	2	2	1	2	2	2	2	2	2	17	YES	13	YES
2	362	1	0	1	1	1	1	0	2	0	2	2	3	3	2	1	3	2	1	2	0	1	1	2	1	1	11	YES	16	YES
2	363	1	0	1	1	1	1	1	1	1	1	0	1	1	1	1	2	0	0	0	0	0	0	0	0	0	0	NO	7	NO
2	364	0	0	1	0	0	1	2	0	0	2	3	3	3	3	2	2	1	3	2	2	3	3	3	1	3	21	YES	18	YES
2	365	0	0	1	0	1	0	2	2	0	3	3	3	3	3	3	3	3	2	3	3	3	3	3	2	2	24	YES	21	YES
2	366	0	0	1	1	0	1	2	1	0	0	0	0	0	0	0	0	0	0	0	0	0	0	0	0	0	0	NO	0	NO
2	367	1	0	1	0	1	1	2	0	0	1	1	0	1	0	0	1	3	1	3	0	0	1	1	0	0	9	YES	4	NO
2	368	1	0	1	1	1	1	0	0	0	2	1	1	1	1	1	0	1	1	1	1	1	2	0	0	1	8	YES	7	NO
2	369	0	0	1	1	1	0	1	2	1	2	2	2	1	2	3	2	1	3	3	2	2	2	2	3	1	19	YES	14	YES
2	370	0	0	1	0	1	1	2	1	1	2	1	2	1	1	2	3	1	2	2	1	3	3	1	2	1	16	YES	12	YES
2	371	1	0	1	1	1	1	2	0	0	0	0	1	1	1	1	1	1	1	1	1	1	1	1	1	1	9	YES	5	NO
2	372	1	0	1	0	0	1	1	0	1	1	0	1	0	0	1	2	2	2	1	1	0	3	0	0	1	10	YES	5	NO
2	373	1	0	1	1	1	1	2	0	0	0	0	0	0	0	0	0	0	0	0	0	0	1	0	0	0	1	NO	0	NO
2	374	0	0	1	0	0	1	2	1	0	2	3	3	1	0	1	3	1	1	1	1	0	1	2	1	2	10	YES	13	YES
2	375	0	0	1	1	1	1	2	1	0	1	2	2	0	0	3	1	2	0	0	1	1	3	0	0	0	7	YES	9	YES
2	376	1	0	1	1	1	0	2	2	1	2	2	2	1	0	0	2	2	2	2	1	3	2	1	0	0	13	YES	9	YES
2	377	0	0	1	1	1	1	2	1	0	1	0	0	1	1	1	0	1	0	1	1	0	1	1	1	1	7	YES	4	NO
2	378	1	0	1	1	1	1	2	2	1	0	0	0	0	0	0	0	1	0	0	1	0	0	0	0	0	2	NO	0	NO
2	379	0	0	1	0	1	1	2	1	0	1	1	1	1	0	1	1	1	1	2	1	2	0	0	0	0	7	YES	6	NO
2	380	0	0	1	0	0	1	2	3	0	3	3	3	3	3	3	3	3	3	3	3	3	3	3	0	0	21	YES	21	YES
2	381	0	0	1	0	0	1	2	1	0	0	1	1	1	0	0	0	1	0	2	1	0	1	3	0	0	8	YES	3	NO
2	382	1	0	1	1	1	1	0	0	0	0	1	0	0	1	0	0	0	0	1	0	0	0	2	1	1	5	YES	2	NO
2	383	1	0	1	0	1	1	2	0	1	3	2	2	2	1	3	2	3	2	1	1	1	3	1	0	0	12	YES	15	YES
2	384	1	0	1	0	1	0	1	0	0	1	1	2	1	0	1	2	1	2	1	1	2	2	2	2	1	14	YES	8	YES
2	385	0	0	1	0	0	1	2	2	1	2	3	2	3	2	1	3	3	2	3	1	2	3	1	0	1	16	YES	16	YES
2	386	0	0	1	0	0	1	2	1	1	3	3	3	3	2	3	3	1	3	3	3	3	3	1	3	1	21	YES	20	YES
2	387	1	0	1	0	0	1	2	1	0	1	1	2	1	1	1	2	1	1	1	1	1	2	1	2	1	11	YES	9	YES
2	388	0	0	1	0	0	1	1	1	1	2	2	2	2	0	2	0	2	1	2	2	3	3	2	1	2	18	YES	10	YES
2	389	1	0	1	1	1	1	2	0	0	2	3	3	3	1	3	2	3	3	2	3	1	3	3	0	0	18	YES	17	YES
2	390	0	0	1	0	1	1	2	2	0	3	3	3	3	3	2	3	1	1	3	2	0	2	3	0	1	13	YES	20	YES
2	391	0	0	1	0	0	1	0	0	0	0	0	0	1	0	0	1	2	1	1	1	1	0	0	0	0	6	YES	2	NO
2	392	1	0	1	0	1	1	2	3	0	2	1	2	1	1	0	2	2	0	0	1	1	1	0	0	0	5	YES	9	YES
2	393	0	0	1	1	1	1	2	1	0	0	0	0	0	0	0	0	0	0	0	0	0	0	0	0	0	0	NO	0	NO
2	394	0	0	1	1	1	1	2	1	0	1	1	1	1	0	1	1	1	1	0	1	0	0	0	0	0	3	NO	6	NO
2	395	0	0	1	0	0	1	2	1	0	1	0	2	1	0	2	1	0	2	1	0	2	1	0	2	1	9	YES	7	NO
2	396	0	0	1	0	0	1	1	3	0	1	2	1	1	2	1	1	2	1	3	3	3	1	1	1	3	18	YES	9	YES
2	397	1	0	1	0	0	1	2	1	0	1	2	3	2	1	2	1	0	0	0	0	1	0	0	0	0	1	NO	12	YES
2	398	0	0	1	0	0	1	2	2	1	1	1	2	1	0	1	1	0	0	1	1	0	1	1	0	0	4	NO	7	NO
2	399	0	0	1	0	1	1	2	1	0	3	3	3	3	3	2	3	3	3	1	2	2	2	1	0	1	15	YES	20	YES
2	400	1	0	1	0	1	1	2	2	1	1	1	1	1	1	1	1	1	1	1	1	0	1	2	0	0	7	YES	7	NO
2	401	0	1	1	2	1	1	0	1	0	3	3	3	3	3	3	3	3	3	3	3	3	3	3	3	3	27	YES	21	YES
2	402	0	0	1	0	1	1	2	2	0	1	1	1	2	1	2	2	2	2	2	2	2	2	1	1	1	15	YES	10	YES
2	403	0	0	1	0	0	1	2	0	1	2	2	2	1	0	1	0	1	1	2	2	2	2	1	2	0	13	YES	8	YES
2	404	1	0	1	0	1	1	1	0	0	2	1	1	1	0	0	0	1	0	1	1	0	1	1	0	0	5	YES	5	NO
2	405	1	0	1	0	0	1	2	2	1	0	0	0	0	0	0	0	0	0	0	0	0	0	0	0	0	0	NO	0	NO
2	406	1	0	1	0	0	1	2	2	0	3	3	3	3	0	0	3	0	0	1	2	3	0	0	0	0	6	YES	15	YES
2	407	1	0	1	0	1	1	2	0	1	3	3	3	3	3	3	3	3	3	3	3	3	3	3	3	3	27	YES	21	YES
2	408	0	0	1	0	0	1	2	0	0	2	2	2	1	2	2	1	1	1	2	2	3	0	1	0	0	10	YES	12	YES
2	409	1	0	1	0	0	1	1	1	0	2	2	2	1	1	2	1	1	1	0	0	0	0	0	0	0	2	NO	11	YES
2	410	1	0	1	0	1	1	0	0	0	0	1	0	0	0	0	1	1	0	1	1	1	0	1	0	0	5	YES	2	NO
2	411	1	0	1	0	1	1	2	0	0	2	1	2	1	1	1	1	1	1	0	0	0	0	0	0	0	2	NO	9	YES
2	412	1	0	1	0	0	1	2	2	1	1	1	1	0	0	2	1	3	2	2	2	3	1	3	0	0	16	YES	6	NO
2	413	0	0	1	0	0	1	2	2	1	1	1	2	1	0	0	3	2	1	1	0	1	0	0	0	0	5	YES	8	YES
2	414	0	0	1	0	0	1	2	0	1	1	3	1	1	0	0	1	1	1	1	1	1	1	1	0	0	7	YES	7	NO
2	415	0	0	1	0	0	1	2	2	1	1	0	1	0	0	0	2	1	1	3	2	3	0	2	0	0	12	YES	4	NO
2	416	0	0	1	0	0	1	2	2	0	1	1	2	2	2	2	2	2	2	2	2	2	2	2	2	2	18	YES	12	YES
2	417	0	0	1	1	0	1	2	3	0	1	1	1	1	1	0	0	0	0	1	0	1	0	0	0	0	2	NO	5	NO
2	418	0	0	1	0	0	1	2	3	1	3	3	3	3	3	3	3	3	3	3	3	3	3	0	0	1	19	YES	21	YES
2	419	1	0	1	0	1	1	2	0	0	0	2	1	1	0	0	1	2	2	1	0	0	0	1	0	0	6	YES	5	NO
2	420	0	0	1	0	0	1	2	2	1	1	1	2	2	0	0	3	2	1	2	1	0	0	0	0	0	6	YES	9	YES
2	421	0	0	1	1	1	1	2	1	1	2	2	2	3	2	2	2	2	2	2	2	2	2	2	1	1	16	YES	15	YES
2	422	0	0	1	0	0	1	2	3	0	1	1	1	1	1	1	1	1	1	1	1	1	1	1	1	1	9	YES	7	NO
2	423	0	0	1	0	1	1	1	1	1	2	1	2	2	2	2	2	2	1	2	1	1	2	2	0	1	12	YES	13	YES
2	424	0	0	1	1	1	1	2	1	0	1	0	0	1	1	1	0	1	0	1	1	0	1	1	1	1	7	YES	4	NO
3	425	0	0	1	0	0	1	2	1	0	3	3	3	1	0	0	2	0	1	2	1	3	0	1	0	0	8	YES	12	YES
3	426	0	0	1	0	1	1	2	0	1	2	1	3	1	0	2	2	2	1	1	1	3	1	3	1	0	13	YES	11	YES
3	427	0	0	1	0	1	1	2	1	0	0	0	3	0	0	1	1	0	1	0	1	0	1	0	1	1	5	YES	5	NO
3	428	0	0	1	0	1	1	2	0	0	1	2	3	3	3	3	3	3	3	3	3	3	3	3	3	1	25	YES	18	YES
3	429	0	0	1	0	0	1	1	1	0	1	3	0	1	3	3	3	3	3	1	1	0	3	1	0	0	12	YES	14	YES
3	430	1	0	1	0	0	1	1	0	0	3	2	2	2	1	1	3	0	1	1	1	0	2	0	1	1	7	YES	14	YES
3	431	1	0	1	0	1	1	2	0	1	2	3	3	2	0	0	3	0	1	2	3	0	0	2	0	2	10	YES	13	YES
3	432	0	0	1	0	0	1	2	1	0	3	2	1	1	0	0	1	2	1	2	1	2	1	1	1	0	11	YES	8	YES
3	433	0	0	1	0	1	1	2	0	0	1	1	1	1	1	1	2	1	1	1	1	1	1	1	1	0	8	YES	8	YES
3	434	1	0	1	0	1	1	1	0	0	1	1	1	0	2	0	1	1	2	0	0	1	1	0	0	1	6	YES	6	NO
3	435	0	0	1	0	1	1	2	0	0	0	0	0	0	0	0	0	0	0	0	0	0	0	0	0	0	0	NO	0	NO
3	436	1	0	1	1	1	1	2	1	0	1	1	2	1	0	0	1	0	1	0	0	0	0	1	0	1	3	NO	6	NO
3	437	0	0	1	0	1	1	2	0	1	3	1	1	1	0	1	1	1	1	1	1	1	1	1	0	0	7	YES	8	YES
3	438	1	0	1	0	1	1	1	0	1	2	2	2	2	0	2	3	3	0	3	2	0	2	3	0	2	15	YES	13	YES
3	439	1	1	1	1	1	1	1	0	0	1	1	2	1	0	1	2	1	0	1	0	1	1	1	0	0	5	YES	8	YES
3	440	1	0	1	0	1	1	1	0	1	2	3	2	3	1	3	3	2	3	3	2	1	3	1	3	1	19	YES	17	YES
3	441	1	0	1	0	1	1	2	0	1	2	1	2	1	1	1	2	0	1	2	2	0	1	1	0	0	7	YES	10	YES
3	442	0	0	1	0	1	1	2	2	0	0	0	1	0	0	1	1	1	0	0	0	0	1	1	1	0	4	NO	3	NO
3	443	1	0	1	0	1	1	2	0	1	1	1	1	1	1	3	0	0	1	3	3	3	1	1	0	0	12	YES	8	YES
3	444	1	0	1	0	1	1	2	0	1	1	1	1	1	1	3	0	0	1	3	3	3	1	1	0	0	12	YES	8	YES
3	445	0	0	1	0	1	1	0	0	0	0	0	3	2	3	2	3	3	3	0	0	0	2	3	3	1	15	YES	13	YES
3	446	1	0	1	0	1	1	1	0	0	1	3	1	0	1	2	1	2	1	1	1	0	1	0	0	0	6	YES	9	YES
3	447	1	0	1	0	1	1	2	0	1	1	1	1	1	0	0	0	1	1	1	0	0	0	2	1	1	7	YES	4	NO
3	448	1	0	1	1	1	1	2	0	1	0	1	1	0	0	0	1	2	2	2	0	0	2	3	2	0	13	YES	3	NO
3	449	0	0	1	1	1	1	1	3	0	0	1	0	1	0	0	1	2	0	1	0	0	1	1	0	0	5	YES	3	NO
3	450	1	0	1	0	0	1	2	3	1	1	0	1	0	0	0	1	0	1	0	0	0	0	0	0	0	1	NO	3	NO
3	451	1	0	1	1	1	1	0	1	0	1	1	1	1	1	1	1	1	1	1	1	0	1	1	0	0	6	YES	7	NO
3	452	1	1	1	1	1	1	2	1	0	1	0	0	0	0	0	0	0	0	0	0	0	0	0	0	0	0	NO	1	NO
3	453	1	0	1	1	1	1	0	0	0	0	0	1	1	0	0	0	1	0	2	2	0	0	2	0	1	8	YES	2	NO
3	454	1	0	1	0	0	1	2	1	0	1	1	1	0	2	1	1	1	0	0	2	0	1	1	0	1	6	YES	7	NO
3	455	1	0	1	0	1	1	2	1	0	1	0	1	0	0	0	0	1	1	2	1	1	2	1	1	0	10	YES	2	NO
3	456	0	0	1	1	1	1	1	2	0	0	0	0	0	0	0	0	0	0	0	0	0	0	0	0	0	0	NO	0	NO
3	457	1	0	1	0	0	1	0	2	0	1	1	1	1	0	0	1	1	0	1	0	0	0	0	0	0	2	NO	5	NO
3	458	0	0	1	0	1	1	1	1	0	3	2	3	1	1	1	3	2	1	3	1	2	2	0	0	0	11	YES	14	YES
3	459	0	0	1	0	0	1	2	2	0	0	1	1	0	1	1	1	1	1	0	1	0	0	1	0	1	5	YES	5	NO
3	460	0	0	1	0	0	1	2	0	1	3	2	3	3	2	2	3	3	0	3	3	3	0	0	0	0	12	YES	18	YES
3	461	1	0	1	0	1	1	1	0	0	1	1	1	0	1	1	1	1	2	2	1	1	2	2	0	1	12	YES	6	NO
3	462	0	0	1	0	1	1	1	0	0	1	1	1	0	1	1	1	1	2	2	1	1	2	2	0	1	12	YES	6	NO
3	463	1	0	1	0	1	1	2	1	1	1	1	1	1	1	2	2	1	2	1	2	1	1	1	1	1	11	YES	9	YES
3	464	1	0	1	0	1	1	2	2	1	1	0	1	1	1	2	3	1	1	1	1	1	0	0	3	1	9	YES	9	YES
3	465	0	0	1	0	0	1	2	3	0	0	0	1	0	0	0	0	2	0	0	0	0	0	0	1	0	3	NO	1	NO
3	466	1	0	1	0	1	0	2	3	0	0	0	0	0	0	0	3	3	3	3	3	1	3	1	3	3	23	YES	3	NO
3	467	0	0	1	0	0	1	2	1	0	0	0	0	0	0	0	0	0	0	0	0	0	0	0	0	0	0	NO	0	NO
3	468	1	0	1	0	0	1	1	0	1	1	1	2	1	0	0	2	0	0	0	1	0	0	0	1	0	2	NO	7	NO
3	469	1	0	1	0	1	1	2	2	1	1	0	1	0	0	0	0	0	0	0	1	0	2	1	0	0	4	NO	2	NO
3	470	1	0	1	0	1	1	1	0	0	1	1	2	2	2	2	2	1	2	2	2	2	2	2	2	3	18	YES	12	YES
3	471	0	0	1	0	1	1	1	0	0	3	3	3	3	2	3	3	3	3	3	3	3	3	2	3	3	26	YES	20	YES
3	472	0	0	1	0	0	1	2	1	0	3	3	3	3	1	2	3	2	2	2	2	2	0	0	1	1	12	YES	18	YES
3	473	0	0	1	0	1	0	0	0	0	1	0	0	0	1	0	0	0	0	3	0	0	0	3	0	0	6	YES	2	NO
3	474	0	0	1	0	1	1	1	0	0	1	0	1	0	0	0	1	1	0	1	1	1	1	0	0	0	5	YES	3	NO
3	475	0	0	1	0	0	1	2	1	0	2	2	3	0	0	0	1	1	0	1	0	0	1	0	0	0	3	NO	8	YES
3	476	0	0	1	0	0	1	1	1	0	3	3	3	3	3	2	3	3	3	3	3	3	2	2	0	0	19	YES	20	YES
3	477	0	0	1	0	1	1	1	1	1	1	0	1	2	0	1	2	0	0	2	1	0	1	0	0	0	4	NO	7	NO
3	478	1	0	1	2	1	1	2	3	0	0	0	0	0	0	0	0	1	0	0	1	0	0	0	0	0	2	NO	0	NO
3	479	0	0	1	0	0	1	2	2	0	3	0	3	3	3	3	3	2	3	3	0	1	0	3	0	0	12	YES	18	YES
3	480	1	0	1	0	0	1	1	3	1	3	3	3	3	3	0	0	3	0	3	3	3	0	3	3	3	21	YES	15	YES
3	481	0	0	1	0	1	1	2	3	1	3	3	3	1	1	2	3	2	2	1	2	3	3	0	2	0	15	YES	16	YES
3	482	0	0	1	0	1	1	1	3	0	1	1	2	1	1	2	1	2	1	1	1	2	0	1	0	0	8	YES	9	YES
3	483	1	0	1	0	1	1	2	3	0	2	2	3	3	3	0	1	0	0	0	1	0	0	1	0	1	3	NO	14	YES
3	484	1	0	1	1	1	0	2	2	1	1	2	2	2	1	0	1	1	0	3	1	3	1	1	0	0	10	YES	9	YES
3	485	1	0	1	0	1	1	2	3	0	0	0	1	0	0	0	0	0	0	0	0	0	0	0	0	0	0	NO	1	NO
3	486	1	0	1	0	1	1	2	2	0	0	2	3	2	0	2	0	0	2	2	1	0	3	3	3	0	14	YES	9	YES
3	487	1	0	1	0	1	1	2	3	1	2	3	3	3	2	3	3	1	2	3	0	0	3	3	1	1	14	YES	19	YES
3	488	0	0	1	0	0	1	2	2	0	3	3	3	2	1	1	3	2	3	3	2	3	1	2	0	1	17	YES	16	YES
3	489	1	0	1	0	0	1	2	2	0	0	0	0	0	0	0	1	1	0	0	0	0	1	1	0	0	3	NO	1	NO
3	490	1	0	1	1	1	1	2	3	0	1	1	2	2	1	2	1	1	1	0	0	0	0	0	0	0	2	NO	10	YES
3	491	1	0	1	0	1	1	2	2	0	2	1	1	1	0	0	0	0	0	0	1	1	1	0	0	0	3	NO	5	NO
3	492	0	0	1	0	1	1	2	3	0	0	0	3	0	0	0	3	3	0	3	3	0	3	3	0	3	18	YES	6	NO
3	493	0	0	1	0	1	1	2	2	0	1	2	2	1	1	1	2	2	1	1	1	1	1	0	0	0	7	YES	10	YES
3	494	1	0	1	0	1	1	2	0	0	1	0	3	2	0	3	2	3	2	3	1	0	2	0	2	0	13	YES	11	YES
3	495	0	0	1	0	0	1	2	1	1	2	2	1	3	2	2	3	3	1	2	3	2	3	2	0	0	16	YES	15	YES
3	496	0	0	1	0	1	1	2	1	1	1	1	1	1	1	1	1	1	1	1	1	1	1	1	1	0	8	YES	7	NO
3	497	1	0	1	0	0	1	1	0	1	1	0	1	1	1	1	2	2	1	1	1	0	1	0	0	0	6	YES	7	NO
3	498	0	0	1	0	1	1	2	3	1	3	3	3	3	3	1	3	3	3	3	3	3	3	2	3	1	24	YES	19	YES
3	499	0	0	1	0	1	1	2	2	1	1	2	3	2	1	1	2	3	1	1	1	1	3	2	0	0	12	YES	12	YES
3	500	0	0	1	0	0	1	2	3	1	2	1	3	1	0	1	2	2	3	3	3	1	1	0	3	0	16	YES	10	YES
3	501	1	0	1	1	1	1	2	2	0	0	0	2	1	2	0	3	0	0	3	3	0	2	2	2	2	14	YES	8	YES
3	502	0	0	1	0	1	1	2	2	0	1	1	2	0	0	0	0	0	0	0	0	0	0	0	0	0	0	NO	4	NO
3	503	0	0	1	0	1	1	1	0	1	0	0	0	0	0	0	0	1	1	1	0	0	0	0	0	0	3	NO	0	NO
3	504	0	0	1	0	1	1	2	3	0	1	0	0	1	0	0	0	0	1	2	1	1	0	0	0	0	5	YES	2	NO
3	505	1	0	1	0	1	0	2	1	0	1	0	3	1	0	1	1	0	1	2	2	2	0	1	0	0	8	YES	7	NO
3	506	0	0	1	0	0	1	2	2	1	1	1	0	2	0	1	1	3	1	2	1	1	1	0	0	0	9	YES	6	NO
3	507	0	0	1	0	1	1	1	2	0	2	2	3	2	2	2	2	3	3	1	1	2	3	1	2	1	17	YES	15	YES
3	508	1	0	1	0	0	1	1	0	0	3	3	3	3	3	3	3	3	3	3	3	3	3	3	3	3	27	YES	21	YES
3	509	0	0	1	0	0	1	2	2	1	1	1	2	0	0	0	1	1	2	2	2	2	2	3	1	1	16	YES	5	NO
3	510	0	0	1	0	1	1	2	1	0	1	3	3	0	0	3	0	0	3	0	3	1	1	2	0	0	10	YES	10	YES
3	511	0	0	1	0	1	1	2	2	0	2	3	3	2	0	0	2	0	0	2	2	3	0	3	0	0	10	YES	12	YES
3	512	1	0	1	0	1	1	1	0	0	1	1	1	2	1	2	0	2	2	1	1	1	2	1	0	0	10	YES	8	YES
3	513	0	0	1	0	1	1	1	2	1	3	3	3	3	3	3	3	3	3	2	3	2	3	3	3	2	24	YES	21	YES
3	514	1	0	1	1	1	1	2	2	1	1	0	0	0	0	0	0	0	0	0	0	0	0	0	0	0	0	NO	1	NO
3	515	0	0	1	1	1	1	2	1	0	3	3	3	3	3	3	3	3	3	3	3	3	3	3	1	3	25	YES	21	YES
3	516	0	0	1	0	1	1	2	1	0	0	0	0	0	0	0	0	0	0	0	0	0	2	0	0	0	2	NO	0	NO
3	517	0	0	1	0	0	1	1	1	0	1	0	1	1	0	0	1	1	0	3	0	2	0	0	0	0	6	YES	4	NO
3	518	1	0	1	0	0	1	2	3	0	1	0	1	0	0	0	0	0	0	0	0	0	0	0	0	0	0	NO	2	NO
3	519	1	0	1	0	1	1	1	0	0	1	1	2	1	0	2	2	3	2	3	2	1	3	2	3	1	20	YES	9	YES
3	520	1	0	1	0	1	1	2	3	1	0	1	2	1	1	1	1	3	0	1	1	1	0	1	1	1	9	YES	7	NO
3	521	0	0	1	1	1	1	2	1	1	0	0	0	0	0	1	0	0	0	0	0	0	0	1	0	0	1	NO	1	NO
3	522	1	0	1	1	1	1	1	0	0	2	2	1	0	1	1	1	1	1	0	0	0	1	0	0	0	3	NO	8	YES
3	523	0	0	1	0	0	1	2	3	0	3	1	1	0	0	0	1	0	0	0	0	0	1	0	0	0	1	NO	6	NO
3	524	0	0	1	1	1	1	2	2	0	0	0	1	0	0	0	1	1	0	0	0	0	0	1	0	1	3	NO	2	NO
3	525	0	0	1	0	1	1	2	3	0	1	2	2	1	0	0	0	0	2	1	1	1	3	1	0	0	9	YES	6	NO
3	526	1	0	1	1	1	1	2	3	0	2	2	2	1	2	2	2	1	2	2	1	1	1	1	2	1	12	YES	13	YES
3	527	0	0	1	0	1	1	0	0	0	1	1	2	1	0	0	0	0	0	0	0	0	0	0	0	0	0	NO	5	NO
3	528	1	0	1	0	1	1	2	3	0	2	1	2	3	0	0	1	0	0	0	0	0	0	0	0	0	0	NO	9	YES
3	529	0	0	1	0	1	1	1	0	0	1	0	1	0	0	0	0	1	0	0	0	1	1	0	0	0	3	NO	2	NO
3	530	1	0	1	0	1	1	2	2	1	1	1	3	2	0	2	2	3	0	0	3	2	3	3	0	0	14	YES	11	YES
3	531	1	0	1	0	1	1	2	0	0	1	3	1	1	0	0	1	2	1	0	0	1	3	0	1	0	8	YES	7	NO
3	532	0	0	1	0	1	1	2	1	1	1	1	2	1	2	0	1	0	1	0	0	0	2	0	0	0	3	NO	8	YES
3	533	0	0	1	1	1	1	1	3	0	1	1	1	0	1	1	1	1	0	1	1	1	1	1	1	0	7	YES	6	NO
3	534	0	0	1	0	0	1	2	3	1	3	2	3	2	2	2	2	2	3	3	3	3	3	3	3	3	26	YES	16	YES
3	535	1	0	1	0	0	1	2	2	1	1	1	1	1	0	1	0	2	1	2	1	3	1	2	0	1	13	YES	5	NO
3	536	1	0	1	0	1	0	1	2	0	1	0	1	0	0	0	0	0	0	0	0	1	0	1	0	0	2	NO	2	NO
3	537	0	0	1	0	1	1	2	1	1	1	3	3	1	1	0	3	2	0	3	3	3	1	1	1	0	14	YES	12	YES
3	538	0	0	1	0	1	1	0	2	1	2	2	2	1	1	1	0	1	1	1	1	1	1	1	1	0	8	YES	9	YES
3	539	1	0	1	0	1	1	2	2	1	1	0	1	1	0	0	0	0	0	0	0	0	0	0	0	0	0	NO	3	NO
3	540	1	0	1	0	0	1	1	0	1	0	0	1	0	0	0	0	0	0	0	0	0	0	0	0	0	0	NO	1	NO
3	541	0	0	1	0	0	1	1	1	1	2	2	2	2	1	2	2	2	2	2	2	2	2	2	1	0	15	YES	13	YES
3	542	0	0	1	0	1	1	2	0	1	0	1	3	3	3	3	2	2	1	2	1	0	0	0	0	0	6	YES	15	YES
3	543	1	0	1	1	1	1	2	1	1	1	0	1	0	0	1	1	0	0	0	0	0	0	0	0	0	0	NO	4	NO
3	544	0	0	1	0	0	1	2	0	1	2	2	2	2	1	2	2	2	2	2	2	1	2	2	0	2	15	YES	13	YES
3	545	0	0	1	0	0	1	2	0	1	1	1	1	1	1	2	2	1	1	2	1	1	1	1	2	0	10	YES	9	YES
3	546	0	0	1	0	0	1	1	0	0	1	1	1	2	1	2	1	1	1	1	1	1	1	1	1	1	9	YES	9	YES
3	547	1	0	1	0	0	1	1	0	0	1	1	3	1	2	0	1	0	1	1	2	0	1	0	0	1	6	YES	9	YES
3	548	1	0	1	1	1	1	2	2	0	2	2	2	3	2	2	2	2	2	1	1	0	2	1	0	1	10	YES	15	YES
3	549	0	0	1	0	0	1	2	0	0	1	1	2	2	2	1	2	2	3	2	3	3	3	2	1	0	19	YES	11	YES
3	550	0	0	1	1	1	1	2	2	1	1	0	1	0	0	0	0	0	0	0	0	0	1	1	0	0	2	NO	2	NO
3	551	1	0	1	0	0	1	1	0	1	3	3	3	3	1	2	3	3	3	3	3	3	3	3	3	1	25	YES	18	YES
3	552	0	0	1	0	1	1	2	1	0	0	0	0	0	0	0	0	0	0	0	0	0	0	0	0	0	0	NO	0	NO
3	553	1	1	1	0	1	1	1	1	0	0	0	0	1	0	1	1	0	0	0	0	0	0	0	0	0	0	NO	3	NO
3	554	1	0	1	0	1	1	2	2	1	1	0	1	0	0	0	1	1	1	1	1	1	1	1	1	1	9	YES	3	NO
3	555	1	0	1	0	1	0	2	0	0	0	0	0	0	0	0	0	0	0	0	1	0	0	0	0	0	1	NO	0	NO
3	556	1	0	1	0	1	1	2	0	1	1	0	0	0	0	0	0	0	0	0	0	0	0	0	0	0	0	NO	1	NO
3	557	0	0	1	0	1	1	2	1	0	1	1	1	1	1	1	1	1	1	1	1	1	1	1	0	1	8	YES	7	NO
3	558	1	0	1	1	1	1	1	1	0	2	3	3	2	2	3	2	2	2	1	2	1	1	3	1	2	15	YES	17	YES
3	559	1	0	1	0	1	1	2	1	1	0	0	0	0	0	0	0	0	0	0	0	0	0	0	0	0	0	NO	0	NO
3	560	1	0	1	0	1	0	0	0	0	1	1	2	2	1	1	3	0	1	0	0	0	0	0	0	0	1	NO	11	YES
3	561	1	0	1	0	1	1	2	2	0	2	1	1	0	1	1	2	1	1	0	1	1	1	1	0	0	6	YES	8	YES
3	562	1	0	1	0	0	1	2	2	0	1	1	0	0	0	0	0	0	0	0	0	0	0	1	0	0	1	NO	2	NO
3	563	1	0	1	0	1	1	2	1	0	2	2	2	2	3	2	3	1	3	3	3	2	3	0	3	2	20	YES	16	YES
3	564	0	0	1	0	1	1	2	0	1	1	1	0	1	0	0	1	2	1	1	1	1	1	1	0	0	8	YES	4	NO
3	565	0	0	1	0	1	1	2	0	1	1	1	1	0	0	1	0	1	0	0	0	0	1	0	0	0	2	NO	4	NO
3	566	0	0	1	1	1	1	1	0	0	3	2	3	2	2	2	2	2	2	2	2	2	2	2	1	2	17	YES	16	YES
3	567	0	0	1	0	0	1	2	0	0	3	3	3	3	3	3	3	3	3	2	3	3	1	1	0	0	16	YES	21	YES
3	568	0	0	1	1	1	1	1	2	1	0	0	1	0	0	0	0	0	0	0	0	0	0	0	0	0	0	NO	1	NO
3	569	0	0	1	0	1	1	1	1	0	2	1	1	1	0	0	2	1	1	0	1	0	1	1	0	0	5	YES	7	NO
3	570	1	0	1	0	0	1	0	2	0	2	2	2	2	2	2	2	2	2	2	2	2	2	2	2	2	18	YES	14	YES
3	571	0	0	1	1	0	1	2	0	1	3	2	2	2	1	1	1	1	1	1	1	1	1	1	0	1	8	YES	12	YES
3	572	1	0	1	0	1	1	2	0	0	2	1	3	3	0	2	2	3	2	2	0	2	0	1	1	2	13	YES	13	YES
3	573	1	0	1	1	1	1	2	0	0	1	1	1	1	1	0	1	0	1	0	1	0	1	0	0	0	3	NO	6	NO
3	574	0	0	1	0	1	1	2	0	1	3	3	3	3	3	2	3	0	3	2	2	2	2	1	2	1	15	YES	20	YES
3	575	0	0	1	0	0	1	2	0	0	3	2	3	1	0	1	2	2	0	2	2	3	0	0	0	0	9	YES	12	YES
3	576	1	0	1	0	0	1	2	2	0	0	0	0	0	0	0	0	0	0	0	0	0	0	0	0	0	0	NO	0	NO
3	577	0	0	1	1	1	1	2	1	1	1	3	2	1	0	1	2	0	0	0	1	0	0	1	0	0	2	NO	10	YES
3	578	1	1	1	0	1	1	1	3	0	0	0	1	0	0	0	0	1	0	0	0	0	0	0	0	0	1	NO	1	NO
3	579	0	0	1	0	0	1	1	0	0	2	2	3	1	0	1	2	2	2	1	1	0	1	1	1	0	9	YES	11	YES
3	580	0	0	1	1	1	1	2	2	0	1	0	3	2	1	0	0	1	1	1	0	0	0	0	0	1	4	NO	7	NO
3	581	1	0	1	0	1	1	1	0	0	1	1	1	1	1	0	0	0	1	0	0	0	0	0	1	1	3	NO	5	NO
3	582	0	0	1	0	1	1	2	2	1	0	3	3	3	3	1	2	0	0	2	0	0	1	0	0	0	3	NO	15	YES
3	583	0	0	1	0	0	1	2	0	0	2	1	2	1	1	2	1	2	2	0	1	0	3	1	3	0	12	YES	10	YES
3	584	1	0	1	1	1	1	2	1	1	3	3	3	3	3	3	3	3	3	3	3	3	3	2	1	1	22	YES	21	YES
3	585	0	0	1	0	0	1	2	1	1	1	3	3	3	3	3	3	3	3	3	3	1	3	3	1	2	22	YES	19	YES
3	586	0	0	1	0	1	1	1	0	1	1	3	2	0	0	1	0	2	0	0	3	3	0	0	0	0	8	YES	7	NO
3	587	0	0	1	0	0	1	1	2	1	0	2	2	0	0	0	1	3	0	3	3	3	1	3	0	0	16	YES	5	NO
3	588	1	0	1	0	1	1	1	1	0	1	3	3	2	2	2	3	3	3	3	2	0	3	3	3	1	21	YES	16	YES
3	589	0	0	1	0	1	1	2	0	1	0	0	1	1	1	0	2	2	2	2	2	2	2	1	2	1	16	YES	5	NO
3	590	0	0	1	0	1	1	2	2	0	1	1	1	1	1	1	1	1	1	1	1	0	2	1	0	0	7	YES	7	NO
3	591	0	0	1	1	1	1	2	2	0	1	0	0	0	0	0	1	1	0	0	1	0	0	1	0	0	3	NO	2	NO
3	592	1	0	1	1	0	1	2	2	1	0	0	0	0	0	0	0	0	0	0	0	0	0	0	0	0	0	NO	0	NO
3	593	0	0	1	0	1	1	1	0	0	3	3	3	3	2	1	2	2	2	3	1	1	1	1	0	1	12	YES	17	YES
3	594	1	0	1	0	0	1	2	2	1	0	0	1	0	0	1	1	1	0	1	1	0	1	1	0	0	5	YES	3	NO
3	595	0	0	1	0	1	1	0	0	0	0	0	0	0	0	0	0	0	0	1	0	0	1	0	0	0	2	NO	0	NO
3	596	1	0	1	0	0	1	2	1	0	0	0	0	0	0	0	0	0	0	0	0	0	0	0	0	0	0	NO	0	NO
3	597	1	0	1	0	1	1	0	1	0	2	2	2	1	1	1	2	2	1	2	3	2	1	3	2	1	17	YES	11	YES
3	598	0	0	1	1	1	1	2	2	0	1	2	1	2	1	0	2	1	3	3	2	2	2	2	0	1	16	YES	9	YES
3	599	1	0	1	0	0	1	1	3	1	0	0	0	0	0	0	0	1	0	0	0	0	0	1	0	0	2	NO	0	NO
3	600	0	0	1	0	0	1	2	3	1	1	1	1	1	1	2	1	1	1	1	2	1	2	2	1	1	12	YES	8	YES
3	601	0	0	1	0	0	1	2	3	1	3	2	3	2	1	2	2	1	2	3	2	2	2	1	0	0	13	YES	15	YES
3	602	0	0	1	0	0	1	2	2	1	2	0	0	0	1	1	1	2	1	0	1	1	1	1	0	0	7	YES	5	NO
3	603	0	0	1	0	1	1	2	2	0	2	3	3	1	0	0	3	1	2	2	2	0	1	0	0	0	8	YES	12	YES
3	604	0	0	1	0	1	1	2	2	0	1	1	1	0	0	0	0	0	0	0	0	0	0	0	0	0	0	NO	3	NO
3	605	0	0	1	0	0	1	2	1	0	1	0	1	0	0	0	1	1	1	1	1	0	0	0	0	0	4	NO	3	NO
3	606	0	0	1	0	0	1	2	2	0	1	1	1	0	0	3	2	1	1	3	2	3	0	1	0	0	11	YES	8	YES
3	607	0	0	1	0	1	1	2	1	1	3	2	2	2	1	1	2	1	3	3	2	3	1	2	0	1	16	YES	13	YES
3	608	1	0	1	0	1	1	2	2	1	2	2	2	1	1	0	2	1	1	1	1	1	1	0	0	0	6	YES	10	YES
3	609	0	0	1	0	0	1	2	3	1	1	1	2	0	0	0	0	1	1	0	0	1	0	0	0	0	3	NO	4	NO
3	610	0	0	1	0	1	1	2	2	1	2	2	2	2	2	0	3	3	3	3	3	3	0	0	0	2	17	YES	13	YES
3	611	0	0	1	0	1	1	2	0	1	0	1	0	0	0	0	0	2	0	0	1	1	0	0	0	0	4	NO	1	NO
3	612	0	0	1	0	1	1	2	2	1	1	2	3	0	0	1	2	0	0	2	2	2	0	0	0	0	6	YES	9	YES
3	613	0	0	1	0	1	1	2	2	1	2	1	1	1	0	1	1	1	0	0	0	0	0	1	0	0	2	NO	7	NO
3	614	0	0	1	0	0	1	1	2	0	0	0	0	0	0	1	0	1	0	0	0	0	0	0	0	0	1	NO	1	NO
3	615	0	0	1	0	0	1	2	0	0	1	1	1	1	1	1	2	2	1	3	3	2	3	2	0	1	17	YES	8	YES
3	616	0	0	1	0	1	1	2	1	0	1	1	3	2	0	3	1	1	2	3	3	3	2	0	0	0	14	YES	11	YES
3	617	0	0	1	0	1	1	2	1	0	1	1	1	1	1	1	2	0	0	0	0	1	3	2	0	1	7	YES	8	YES
3	618	1	0	1	0	0	1	2	2	0	3	3	3	3	1	2	3	2	3	2	3	2	3	2	3	2	22	YES	18	YES
3	619	0	0	1	0	0	1	2	0	0	1	0	0	0	0	0	1	0	0	0	0	0	0	0	0	0	0	NO	2	NO
3	620	0	0	1	0	1	1	2	0	1	2	2	2	2	2	2	2	2	2	3	2	2	1	0	0	1	13	YES	14	YES
3	621	0	0	1	0	1	1	2	0	1	3	2	3	2	2	2	3	3	3	3	3	2	0	3	1	3	21	YES	17	YES
3	622	0	0	1	0	1	1	1	0	1	0	0	0	0	0	0	0	0	0	2	1	0	1	0	1	0	5	YES	0	NO
3	623	1	0	1	0	0	1	1	0	0	0	0	0	1	1	0	0	0	0	0	0	0	0	0	0	0	0	NO	2	NO
3	624	1	0	1	0	1	1	2	3	1	1	1	0	0	0	1	1	1	2	1	1	1	1	2	0	0	9	YES	4	NO
3	625	1	0	1	0	1	1	1	1	0	1	1	3	1	0	1	0	0	2	0	0	0	2	2	1	0	7	YES	7	NO
3	626	0	0	1	1	1	1	1	0	0	0	0	3	0	0	0	3	0	0	0	3	3	3	3	0	3	15	YES	6	NO
3	627	0	0	1	0	1	1	1	1	0	3	2	1	0	0	1	2	1	2	0	0	1	0	0	0	0	4	NO	9	YES
3	628	1	0	1	0	0	1	1	0	0	0	0	2	1	1	2	0	0	1	0	1	1	0	0	0	1	4	NO	6	NO
3	629	0	0	1	0	0	1	0	0	0	0	2	2	0	0	1	2	0	2	1	0	1	2	2	0	0	8	YES	7	NO
3	630	0	0	1	0	1	1	2	1	1	1	1	1	1	0	1	1	1	1	1	1	1	2	1	1	0	9	YES	6	NO
3	631	0	0	1	1	1	1	2	1	0	0	0	0	0	0	0	0	1	0	0	0	1	0	0	0	0	2	NO	0	NO
3	632	0	0	1	0	0	1	2	1	0	2	2	2	2	1	0	2	1	2	1	1	2	2	2	1	1	13	YES	11	YES
3	633	0	0	1	0	1	0	2	2	1	0	0	0	0	0	0	0	0	0	0	0	0	0	0	0	0	0	NO	0	NO
3	634	0	0	1	0	0	1	0	0	0	1	0	1	0	0	1	2	1	0	0	0	0	0	0	0	0	1	NO	5	NO
3	635	1	0	1	0	1	1	2	0	0	2	3	3	3	1	2	3	3	3	3	1	1	1	1	2	2	17	YES	17	YES
3	636	0	0	1	0	1	1	2	0	1	2	1	3	2	2	0	2	0	0	0	2	0	0	0	0	0	2	NO	12	YES

## Sheet: Sheet2
Group	Order Number	0. Gender（Female is 0，Male is 1）	Age	3. Country	4.Educational Level	5. Major	6. Beliefs	7. Parents educational background	8. Economic status	9. Family member /Relative with/had Covid	10. Feeling nervous, anxious or on edge	11. Not being able to stop or controlling worrying	12. worrying too much about different things	13. Trouble relaxing	14.Being so restless that it is hard to sit still	15. Becoming easily annoyed or irritated	16. Feeling afraid that something off might happen	17. Little interest or pleasure in doing things	18. Feeling down , depreesed or hopeless	19. Trouble falling/staying asleep, sleeping too much	20. Feeling tired or having little energy	21. Poor appetite or overeating	22.Feeling bad about yourself or that you are a failure or have let yourself or your family down	23. Trouble concentrating on things such as reading the newspaper and watching TV	24. Thoughts that you will be off dead or of hurting yourself in some way	25. Moving or speaking so slowly that the other people could have noticed or the opposite , being so fidgety or restless that you have been movingaround more than usual	Depression score	Deppression status	Anxiety score	Anxiety status
1	1	0	21-30	China	Undergraduate	Medical	No	Tertiary	$750-$1500	No	0	0	0	0	0	0	0	0	0	0	0	0	0	0	0	0	0	NO	0	NO
1	2	0	21-30	China	Undergraduate	Medical	No	Tertiary	$4500-$7500	No	1	0	0	0	0	0	1	1	0	1	1	0	1	1	0	0	5	YES	2	NO
1	3	1	16-20	China	Undergraduate	NonMedical	No	Tertiary	$1500-$4500	No	1	1	1	1	2	1	1	1	2	1	1	0	2	1	1	1	10	YES	8	YES
1	4	1	16-20	China	Undergraduate	NonMedical	Buddhism	secondary	$4500-$7500	No	0	0	0	0	0	0	0	0	0	0	0	0	0	0	0	0	0	NO	0	NO
1	5	1	21-30	China	Undergraduate	NonMedical	No	Tertiary	$1500-$4500	No	0	0	0	2	0	1	0	3	2	3	3	3	3	3	0	3	23	YES	3	NO
1	6	1	16-20	China	Undergraduate	NonMedical	No	Tertiary	$750-$1500	No	0	1	3	1	0	0	0	0	0	0	0	0	0	0	0	0	0	NO	5	NO
1	7	0	16-20	China	Undergraduate	NonMedical	No	Undergraduate	$1500-$4500	No	1	0	0	0	0	0	0	0	0	0	0	0	0	0	0	0	0	NO	1	NO
1	8	1	16-20	China	Undergraduate	NonMedical	No	Tertiary	$750-$1500	No	1	1	1	1	1	2	0	1	1	3	2	1	1	1	0	0	10	YES	7	NO
1	9	0	16-20	China	Undergraduate	NonMedical	No	Undergraduate	$1500-$4500	No	1	0	0	0	1	2	0	0	0	2	1	1	0	1	0	0	5	YES	4	NO
1	10	0	16-20	China	Undergraduate	NonMedical	Buddhism	secondary	$750-$1500	No	0	0	0	1	0	0	0	0	1	1	1	0	0	0	0	0	3	NO	1	NO
1	11	0	16-20	China	Undergraduate	NonMedical	No	Tertiary	$1500-$4500	No	0	0	0	0	0	0	0	0	0	0	0	0	0	0	0	0	0	NO	0	NO
1	12	0	16-20	China	Undergraduate	NonMedical	Buddhism	Undergraduate	$750-$1500	No	0	0	0	0	0	0	1	1	0	0	0	0	0	0	0	0	1	NO	1	NO
1	13	0	16-20	China	Undergraduate	NonMedical	No	Tertiary	$750-$1500	No	0	0	0	0	0	0	0	2	0	3	3	3	0	2	0	0	13	YES	0	NO
1	14	0	16-20	China	Undergraduate	NonMedical	No	secondary	$750-$1500	No	2	3	3	3	2	1	3	3	3	3	3	1	3	2	2	2	22	YES	17	YES
1	15	0	16-20	China	Undergraduate	NonMedical	No	Undergraduate	$750-$1500	No	1	0	0	0	0	0	0	0	0	0	0	0	0	0	0	0	0	NO	1	NO
1	16	0	16-20	China	Undergraduate	NonMedical	No	Doctor	$1500-$4500	No	0	0	0	0	0	0	0	0	0	0	0	0	0	0	0	0	0	NO	0	NO
1	17	0	16-20	China	Undergraduate	NonMedical	No	secondary	$750-$1500	No	0	0	1	1	1	1	0	2	2	2	2	2	2	2	2	2	18	YES	4	NO
1	18	0	16-20	China	Masters	NonMedical	Other	Tertiary	>$7500	No	1	1	1	1	1	2	1	1	1	1	1	2	2	1	2	1	12	YES	8	YES
1	19	0	16-20	China	Undergraduate	NonMedical	No	Tertiary	$750-$1500	No	1	0	1	0	0	0	1	0	1	0	1	0	1	0	0	1	4	NO	3	NO
1	20	0	16-20	China	Undergraduate	NonMedical	No	Tertiary	$750-$1500	No	1	1	1	1	0	1	1	0	1	1	2	1	1	0	1	0	7	YES	6	NO
1	21	0	16-20	China	Undergraduate	NonMedical	No	Tertiary	$1500-$4500	No	2	2	3	3	2	2	2	3	3	3	3	3	2	3	0	2	22	YES	16	YES
1	22	0	16-20	China	Undergraduate	NonMedical	Buddhism	secondary	$1500-$4500	No	1	1	1	0	0	1	1	0	0	0	1	0	0	0	0	0	1	NO	5	NO
1	23	0	16-20	China	Undergraduate	NonMedical	Buddhism	Tertiary	$750-$1500	No	0	0	0	0	0	0	0	0	1	0	1	0	0	1	0	0	3	NO	0	NO
1	24	0	16-20	China	Undergraduate	NonMedical	No	secondary	>$7500	No	1	0	1	1	1	1	0	1	1	2	2	1	1	0	1	0	9	YES	5	NO
1	25	0	16-20	China	Undergraduate	NonMedical	No	Masters	$750-$1500	No	0	0	0	0	0	0	0	0	0	0	0	0	0	0	0	0	0	NO	0	NO
1	26	0	16-20	China	Undergraduate	NonMedical	Other	Tertiary	$750-$1500	No	0	2	2	2	2	2	1	3	2	2	2	3	2	1	3	2	20	YES	11	YES
1	27	0	16-20	China	Undergraduate	NonMedical	No	Tertiary	$750-$1500	No	1	1	1	1	1	1	1	2	2	1	1	2	2	2	2	2	16	YES	7	NO
1	28	0	16-20	China	Undergraduate	NonMedical	Buddhism	Tertiary	$750-$1500	No	0	0	0	0	0	0	0	0	0	0	0	0	0	0	0	0	0	NO	0	NO
1	29	0	16-20	China	Undergraduate	NonMedical	No	Tertiary	$1500-$4500	No	0	0	0	0	0	0	0	0	0	0	0	0	0	0	0	0	0	NO	0	NO
1	30	0	16-20	China	Undergraduate	NonMedical	Buddhism	Tertiary	$1500-$4500	No	1	1	3	2	0	0	2	1	0	1	0	0	1	0	0	0	3	NO	9	YES
1	31	0	16-20	China	Undergraduate	NonMedical	No	Undergraduate	$1500-$4500	No	1	0	0	1	0	0	0	0	0	0	0	0	0	0	0	0	0	NO	2	NO
1	32	0	16-20	China	Undergraduate	NonMedical	No	secondary	$750-$1500	No	1	1	2	1	1	1	2	1	0	1	1	0	1	2	0	1	7	YES	9	YES
1	33	0	16-20	China	Undergraduate	NonMedical	No	Tertiary	$4500-$7500	No	0	0	0	0	0	0	0	0	0	0	0	0	0	0	0	0	0	NO	0	NO
1	34	0	16-20	China	Undergraduate	NonMedical	Christianity	secondary	>$7500	No	1	1	3	2	1	2	0	0	0	0	0	1	1	1	0	0	3	YES	10	YES
1	35	0	16-20	China	Undergraduate	NonMedical	Buddhism	Tertiary	>$7500	No	1	0	1	0	0	1	1	1	0	0	1	0	0	1	0	0	3	NO	4	NO
1	36	1	21-30	China	Undergraduate	NonMedical	No	Undergraduate	$1500-$4500	No	3	3	3	3	3	3	3	2	1	2	1	2	0	0	0	2	10	NO	21	YES
1	37	1	21-30	China	Undergraduate	NonMedical	No	secondary	$1500-$4500	No	1	1	1	1	1	1	1	1	1	1	1	1	1	1	1	1	9	YES	7	NO
1	38	0	21-30	China	Undergraduate	NonMedical	No	secondary	$750-$1500	No	2	1	2	1	1	0	1	2	0	1	1	1	1	1	1	0	8	YES	8	YES
1	39	0	21-30	China	Undergraduate	NonMedical	No	Tertiary	$1500-$4500	No	2	1	1	1	0	0	0	1	0	1	0	0	0	0	0	0	2	NO	5	NO
1	40	0	16-20	China	Undergraduate	NonMedical	Christianity	secondary	$1500-$4500	No	1	1	1	1	1	1	1	1	1	1	1	1	1	1	0	1	8	YES	7	NO
1	41	0	16-20	China	Undergraduate	NonMedical	No	Undergraduate	>$7500	No	0	1	0	0	0	0	0	0	0	0	0	0	0	0	0	0	0	NO	1	NO
1	42	0	16-20	China	Undergraduate	NonMedical	No	Undergraduate	$750-$1500	No	1	0	1	0	0	0	0	0	0	0	0	0	1	1	0	0	2	NO	2	NO
1	43	0	21-30	China	Undergraduate	NonMedical	No	Undergraduate	$4500-$7500	No	0	0	1	0	0	0	0	0	0	0	0	0	0	0	0	0	0	NO	1	NO
1	44	0	16-20	China	Undergraduate	Medical	No	Undergraduate	$750-$1500	No	2	2	2	1	1	1	2	1	2	2	2	2	2	2	2	2	17	YES	11	YES
1	45	0	16-20	China	Undergraduate	NonMedical	No	Tertiary	$750-$1500	No	2	2	2	1	1	1	1	1	1	0	2	2	0	1	0	1	8	YES	10	YES
1	46	0	16-20	China	Undergraduate	NonMedical	No	Tertiary	$4500-$7500	No	1	0	0	1	1	0	1	1	0	0	0	1	1	1	0	0	4	NO	4	NO
1	47	0	16-20	China	Undergraduate	NonMedical	No	Undergraduate	$750-$1500	No	0	0	0	0	0	0	0	0	0	0	0	0	0	0	0	0	0	NO	0	NO
1	48	0	16-20	China	Undergraduate	NonMedical	No	secondary	$1500-$4500	No	1	0	0	0	0	1	0	0	0	0	0	2	0	0	0	0	2	NO	2	NO
1	49	0	16-20	China	Undergraduate	NonMedical	No	Tertiary	$750-$1500	No	1	1	0	0	0	0	0	0	0	0	1	0	1	1	0	0	3	NO	2	NO
1	50	0	21-30	China	Undergraduate	NonMedical	No	secondary	$1500-$4500	No	0	0	0	0	0	0	0	1	1	0	0	2	1	2	0	0	7	YES	0	NO
1	51	1	21-30	China	Undergraduate	NonMedical	No	Tertiary	$1500-$4500	No	0	0	0	0	0	0	0	0	0	0	0	0	0	0	0	0	0	NO	0	NO
1	52	0	21-30	China	Undergraduate	NonMedical	No	Undergraduate	$1500-$4500	No	0	0	0	0	0	0	0	0	0	0	0	0	0	0	0	0	0	NO	0	NO
1	53	0	21-30	China	Undergraduate	NonMedical	No	Tertiary	$750-$1500	No	0	0	0	0	0	0	0	0	0	0	0	1	0	0	0	0	1	NO	0	NO
1	54	0	21-30	China	Masters	NonMedical	No	secondary	$1500-$4500	No	1	1	1	0	0	0	0	1	1	1	1	0	1	0	0	0	5	YES	3	NO
1	55	1	21-30	China	Masters	NonMedical	No	secondary	$1500-$4500	No	1	1	1	1	1	1	1	1	1	1	1	1	1	1	1	1	9	YES	7	NO
1	56	0	21-30	China	Undergraduate	NonMedical	No	Tertiary	$4500-$7500	No	1	0	0	0	0	0	0	0	0	0	0	0	0	0	0	0	0	NO	1	NO
1	57	0	21-30	China	Masters	NonMedical	No	secondary	$750-$1500	No	0	0	0	0	0	0	0	0	0	0	0	0	0	0	0	0	0	NO	0	NO
1	58	1	31-40	China	Doctor	NonMedical	Buddhism	secondary	>$7500	No	1	0	0	1	1	1	1	1	1	2	1	1	1	1	0	1	9	YES	5	NO
1	59	0	21-30	China	Undergraduate	NonMedical	No	Tertiary	$750-$1500	No	1	0	2	2	1	2	1	2	2	2	2	1	2	2	2	1	16	YES	9	YES
1	60	0	21-30	China	Undergraduate	Medical	No	Tertiary	$750-$1500	No	2	1	1	0	0	0	0	0	0	0	1	1	0	0	0	0	2	NO	4	NO
1	61	0	21-30	China	Undergraduate	Medical	No	secondary	$1500-$4500	No	0	0	0	0	0	0	0	0	0	0	0	0	0	0	0	0	0	NO	0	NO
1	62	0	21-30	China	Undergraduate	Medical	No	Tertiary	$750-$1500	No	0	0	0	0	0	0	0	0	0	0	0	0	0	0	0	0	0	NO	0	NO
1	63	0	21-30	China	Undergraduate	Medical	No	Tertiary	$1500-$4500	No	1	0	0	1	1	0	1	0	1	2	0	0	1	0	0	1	5	YES	4	NO
1	64	1	21-30	China	Undergraduate	Medical	No	Tertiary	$4500-$7500	No	0	1	1	2	1	1	1	1	2	1	1	1	1	1	0	1	9	YES	7	NO
1	65	0	21-30	China	Undergraduate	Medical	No	secondary	$1500-$4500	No	0	0	0	0	0	0	0	0	0	1	0	0	0	0	0	0	1	NO	0	NO
1	66	1	21-30	China	Masters	Medical	Buddhism	Tertiary	$750-$1500	No	0	0	0	0	0	0	0	0	0	0	0	0	0	1	0	0	1	NO	0	NO
1	67	1	21-30	China	Undergraduate	Medical	No	Tertiary	$750-$1500	No	0	0	0	0	0	0	0	0	0	0	0	0	0	0	0	0	0	NO	0	NO
1	68	0	21-30	China	Undergraduate	Medical	No	secondary	$750-$1500	No	0	0	1	1	1	0	0	0	0	0	0	1	0	0	0	0	1	NO	3	NO
1	69	0	21-30	China	Undergraduate	Medical	No	Tertiary	$1500-$4500	No	0	0	0	0	0	0	0	0	0	0	0	0	0	0	0	0	0	NO	0	NO
1	70	1	21-30	China	Undergraduate	Medical	No	secondary	>$7500	No	0	0	0	0	0	0	0	0	0	0	0	0	0	0	0	0	0	NO	0	NO
1	71	0	21-30	China	Undergraduate	Medical	Buddhism	Tertiary	>$7500	No	1	0	1	0	0	0	0	0	0	0	0	0	0	0	0	0	0	NO	2	NO
1	72	0	21-30	China	Undergraduate	Medical	No	secondary	>$7500	No	1	0	0	0	0	0	0	0	0	0	0	0	0	0	0	0	0	NO	1	NO
1	73	1	21-30	China	Undergraduate	Medical	No	Undergraduate	$750-$1500	No	0	0	0	0	0	0	0	0	0	0	0	0	0	0	0	0	0	NO	0	NO
1	74	0	16-20	China	Undergraduate	Medical	No	Tertiary	$750-$1500	No	1	0	0	0	0	0	0	0	0	0	0	0	0	0	0	0	0	NO	1	NO
1	75	0	16-20	China	Undergraduate	NonMedical	No	Undergraduate	>$7500	No	0	0	0	0	0	0	0	0	0	0	0	0	0	0	0	0	0	NO	0	NO
1	76	0	21-30	China	Undergraduate	Medical	No	secondary	$1500-$4500	No	1	1	1	2	0	1	0	0	1	1	1	1	1	0	0	0	5	YES	6	NO
1	77	0	31-40	China	Undergraduate	NonMedical	Buddhism	Tertiary	$1500-$4500	No	2	0	0	0	1	1	0	1	1	0	1	0	1	1	1	0	6	YES	4	NO
1	78	1	21-30	China	Undergraduate	Medical	No	Undergraduate	$750-$1500	No	1	1	0	0	0	1	1	1	1	2	2	1	1	1	0	1	10	YES	4	NO
1	79	0	21-30	China	Undergraduate	Medical	No	Tertiary	$750-$1500	No	0	0	0	0	0	0	0	0	0	0	0	0	0	0	0	0	0	NO	0	NO
1	80	1	21-30	China	Masters	Medical	No	Undergraduate	$4500-$7500	No	0	0	0	0	0	0	0	0	0	0	0	0	0	0	0	0	0	NO	0	NO
1	81	1	21-30	China	Undergraduate	Medical	No	Tertiary	$750-$1500	No	0	0	0	0	0	0	0	0	0	1	1	0	0	1	0	0	3	NO	0	NO
1	82	0	21-30	China	Masters	Medical	No	Undergraduate	$1500-$4500	No	1	0	0	0	0	0	0	0	0	0	0	0	0	0	0	0	0	NO	1	NO
1	83	0	21-30	China	Undergraduate	Medical	No	Tertiary	$750-$1500	No	0	0	0	0	0	0	0	0	0	0	0	0	0	1	0	0	1	NO	0	NO
1	84	0	21-30	China	Undergraduate	Medical	No	secondary	$1500-$4500	No	2	1	1	1	1	1	1	1	1	1	1	1	1	1	0	1	8	YES	8	YES
1	85	0	21-30	China	Undergraduate	Medical	No	Tertiary	$750-$1500	No	0	0	0	0	0	0	0	0	0	0	0	0	0	0	0	0	0	NO	0	NO
1	86	0	21-30	China	Undergraduate	Medical	No	secondary	$4500-$7500	No	1	0	0	0	0	0	0	0	0	0	0	0	0	0	0	0	0	NO	1	NO
1	87	0	21-30	China	Masters	Medical	No	Undergraduate	$1500-$4500	No	1	0	1	0	0	0	0	0	0	0	0	0	0	0	0	0	0	NO	2	NO
1	88	0	21-30	China	Masters	Medical	No	Tertiary	$750-$1500	No	0	0	0	0	0	0	0	0	0	0	0	0	0	0	0	0	0	NO	0	NO
1	89	0	21-30	China	Undergraduate	Medical	No	Tertiary	>$7500	No	0	0	0	0	0	0	0	0	0	0	0	0	0	0	0	0	0	NO	0	NO
1	90	0	21-30	China	Masters	Medical	No	secondary	$750-$1500	No	0	0	1	1	0	0	0	2	0	0	2	1	1	1	0	0	7	YES	2	NO
1	91	1	21-30	China	Doctor	NonMedical	No	Undergraduate	$1500-$4500	No	1	1	1	0	0	1	1	0	0	0	1	1	1	0	0	1	4	NO	5	NO
1	92	0	21-30	China	Undergraduate	Medical	No	Tertiary	$750-$1500	No	1	1	1	0	0	0	1	0	1	0	0	0	0	0	0	0	1	NO	4	NO
1	93	0	21-30	China	Masters	Medical	No	secondary	$1500-$4500	No	0	0	0	0	0	0	0	1	1	1	1	1	0	1	0	0	6	YES	0	NO
1	94	1	21-30	China	Undergraduate	Medical	No	Tertiary	$750-$1500	No	1	1	1	1	0	0	1	1	0	0	0	0	1	2	0	1	5	YES	5	NO
1	95	1	21-30	China	Masters	NonMedical	No	Tertiary	$750-$1500	No	0	0	0	0	0	1	0	0	0	2	1	3	1	1	0	0	8	YES	1	NO
1	96	0	21-30	China	Undergraduate	NonMedical	No	Tertiary	$1500-$4500	No	1	1	1	1	1	1	1	1	1	1	2	1	1	1	0	0	8	YES	7	NO
1	97	0	21-30	China	Masters	Medical	No	secondary	$750-$1500	No	0	2	1	0	0	0	0	0	0	0	0	0	0	0	0	0	0	NO	3	NO
1	98	0	21-30	China	Undergraduate	Medical	No	Tertiary	$4500-$7500	No	1	0	1	1	1	1	0	1	1	1	1	1	0	1	0	0	6	YES	5	NO
1	99	0	21-30	China	Undergraduate	Medical	No	Tertiary	>$7500	No	1	0	1	0	0	0	1	0	0	1	1	1	0	0	0	0	3	NO	3	NO
1	100	1	21-30	China	Undergraduate	NonMedical	No	Undergraduate	$750-$1500	No	1	0	0	0	0	1	0	0	0	0	0	0	0	0	0	0	0	NO	2	NO
1	101	0	21-30	China	Masters	Medical	No	Tertiary	$750-$1500	No	1	1	1	1	1	1	1	1	1	1	1	1	1	1	0	1	8	YES	7	NO
1	102	1	21-30	China	Undergraduate	Medical	Christianity	Tertiary	$1500-$4500	No	1	1	1	1	1	1	1	1	1	1	1	1	1	1	0	1	8	YES	7	NO
1	103	0	21-30	China	Undergraduate	Medical	Christianity	Undergraduate	$750-$1500	No	3	1	3	3	3	3	3	3	3	3	3	3	3	3	0	3	24	YES	19	YES
1	104	1	21-30	China	Undergraduate	Medical	No	Tertiary	$1500-$4500	No	0	0	0	0	0	0	0	0	0	0	0	0	0	0	0	0	0	NO	0	NO
1	105	0	16-20	China	Undergraduate	Medical	No	Tertiary	$750-$1500	No	1	0	0	0	0	0	0	1	0	1	1	0	0	0	0	0	3	NO	1	NO
1	106	0	21-30	China	Undergraduate	NonMedical	No	Undergraduate	$750-$1500	No	0	0	0	0	0	0	0	0	0	2	1	0	0	0	0	0	3	NO	0	NO
1	107	0	21-30	China	Undergraduate	Medical	No	Tertiary	$750-$1500	No	0	0	0	0	0	0	0	0	0	0	0	0	0	0	0	0	0	NO	0	NO
1	108	0	16-20	China	Undergraduate	Medical	No	Undergraduate	$1500-$4500	No	1	0	0	0	0	0	0	0	0	0	0	0	0	0	0	0	0	NO	1	NO
1	109	0	21-30	China	Undergraduate	Medical	No	Tertiary	>$7500	No	1	0	0	0	0	1	1	1	2	0	1	0	0	1	0	1	6	YES	3	NO
1	110	1	21-30	China	Undergraduate	Medical	No	secondary	$750-$1500	No	0	0	1	1	2	2	3	2	2	1	2	2	2	3	1	2	17	YES	9	YES
1	111	0	21-30	China	Undergraduate	Medical	Buddhism	Tertiary	$1500-$4500	No	1	0	0	0	0	0	0	0	0	0	0	0	0	0	0	0	0	NO	1	NO
1	112	1	21-30	China	Masters	Medical	No	Tertiary	>$7500	No	0	0	0	0	0	0	0	0	0	0	0	0	0	0	0	0	0	NO	0	NO
1	113	0	21-30	China	Undergraduate	Medical	No	Tertiary	$1500-$4500	No	0	0	2	1	0	0	0	0	0	0	0	0	0	0	0	0	0	NO	3	NO
1	114	1	21-30	China	Undergraduate	Medical	No	Tertiary	$750-$1500	No	1	1	1	1	1	1	1	1	1	0	1	1	0	1	0	1	6	YES	7	NO
1	115	0	21-30	China	Undergraduate	Medical	No	Tertiary	$750-$1500	No	0	0	0	0	0	0	0	0	0	0	0	0	0	0	0	0	0	NO	0	NO
1	116	0	21-30	China	Undergraduate	Medical	No	Tertiary	$1500-$4500	No	1	0	0	0	0	0	0	0	0	0	0	0	0	0	0	0	0	NO	1	NO
1	117	0	21-30	China	Undergraduate	Medical	No	Undergraduate	$1500-$4500	No	0	0	0	0	0	0	0	0	0	0	0	0	0	0	0	0	0	NO	0	NO
1	118	0	21-30	China	Undergraduate	Medical	No	Tertiary	$750-$1500	No	0	0	0	0	0	0	0	0	0	0	0	0	0	0	0	0	0	NO	0	NO
1	119	0	21-30	China	Undergraduate	Medical	No	Tertiary	$1500-$4500	No	1	0	1	0	0	0	1	0	0	0	0	0	0	1	1	0	2	NO	3	NO
1	120	1	21-30	China	Undergraduate	Medical	No	Undergraduate	$1500-$4500	No	0	0	0	0	0	0	0	0	0	0	0	0	0	0	0	0	0	NO	0	NO
1	121	1	21-30	China	Undergraduate	Medical	No	Tertiary	$1500-$4500	No	0	1	1	0	0	0	0	0	0	0	0	0	0	0	0	0	0	NO	2	NO
1	122	1	21-30	China	Undergraduate	NonMedical	No	Tertiary	$750-$1500	No	0	0	0	0	0	0	0	0	0	0	0	0	0	0	0	0	0	NO	0	NO
1	123	0	21-30	China	Masters	Medical	Buddhism	Masters	$1500-$4500	No	1	0	0	0	0	0	0	0	0	0	1	1	0	0	0	0	2	NO	1	NO
1	124	1	21-30	China	Undergraduate	NonMedical	No	secondary	$1500-$4500	No	0	2	1	1	1	1	0	2	1	1	1	0	1	1	1	0	8	YES	6	NO
1	125	0	21-30	China	Undergraduate	Medical	No	Undergraduate	>$7500	No	1	0	0	0	0	0	0	1	0	1	1	1	0	0	0	0	4	NO	1	NO
1	126	1	16-20	China	Undergraduate	Medical	No	Tertiary	$750-$1500	No	1	0	1	1	1	1	1	1	1	1	1	1	1	1	0	1	8	YES	6	NO
1	127	1	21-30	China	Undergraduate	NonMedical	Christianity	secondary	$4500-$7500	No	0	0	0	0	2	1	1	1	1	1	1	2	1	2	1	1	11	YES	4	NO
1	128	0	21-30	China	Undergraduate	Medical	No	secondary	$1500-$4500	No	1	0	0	0	0	0	0	0	0	0	0	0	1	1	0	0	2	NO	1	NO
1	129	1	21-30	China	Undergraduate	Medical	Christianity	secondary	$750-$1500	No	0	0	0	0	0	0	0	0	0	0	1	1	0	0	0	0	2	NO	0	NO
1	130	0	21-30	China	Undergraduate	Medical	No	Tertiary	$750-$1500	No	0	0	0	0	0	0	0	0	0	0	1	1	1	0	0	0	3	NO	0	NO
1	131	0	21-30	China	Undergraduate	Medical	No	Tertiary	$750-$1500	No	1	1	1	1	1	1	0	1	1	1	1	1	1	1	0	1	8	YES	6	NO
1	132	0	21-30	China	Undergraduate	Medical	No	Tertiary	$1500-$4500	No	1	0	0	1	1	1	1	2	1	1	1	1	0	1	1	1	9	YES	5	NO
1	133	1	21-30	China	Undergraduate	Medical	No	secondary	$750-$1500	No	0	0	0	0	0	0	0	0	0	0	0	0	0	0	0	0	0	NO	0	NO
1	134	0	21-30	China	Undergraduate	Medical	No	Tertiary	$750-$1500	No	3	1	1	1	1	1	1	0	0	0	1	0	1	1	0	1	4	NO	9	YES
1	135	0	21-30	China	Undergraduate	Medical	No	Tertiary	$750-$1500	No	0	0	0	0	0	0	0	0	0	0	0	0	0	0	0	0	0	NO	0	NO
1	136	1	21-30	China	Undergraduate	Medical	No	Tertiary	$1500-$4500	No	0	0	0	0	0	0	0	0	0	0	0	0	0	0	0	0	0	NO	0	NO
1	137	1	21-30	China	Undergraduate	Medical	No	Undergraduate	$750-$1500	No	0	0	0	0	0	0	0	0	0	0	0	0	0	0	0	0	0	NO	0	NO
1	138	0	21-30	China	Undergraduate	Medical	No	Tertiary	$750-$1500	No	0	0	0	0	0	0	0	0	0	0	0	0	0	0	0	0	0	NO	0	NO
1	139	1	21-30	China	Masters	Medical	No	Tertiary	$1500-$4500	No	0	0	0	0	0	0	0	0	0	0	0	0	0	0	0	0	0	NO	0	NO
1	140	0	16-20	China	Undergraduate	NonMedical	Other	Undergraduate	$750-$1500	No	1	1	1	1	1	1	3	2	2	2	2	2	3	2	3	2	20	YES	9	YES
1	141	1	21-30	China	Undergraduate	Medical	No	Tertiary	$750-$1500	No	0	0	0	0	0	0	0	0	0	0	0	0	0	2	0	0	2	NO	0	NO
1	142	1	16-20	China	Undergraduate	NonMedical	No	Tertiary	$750-$1500	No	0	0	0	0	0	0	0	0	0	0	0	0	0	0	0	0	0	NO	0	NO
1	143	1	21-30	China	Masters	Medical	No	Tertiary	$1500-$4500	No	1	0	0	0	0	0	0	0	0	0	0	0	0	1	0	0	1	NO	1	NO
1	144	1	21-30	China	Masters	Medical	No	Tertiary	$1500-$4500	No	1	0	0	0	0	0	0	0	0	0	0	0	0	0	0	0	0	NO	1	NO
1	145	1	21-30	China	Masters	Medical	Other	secondary	$750-$1500	No	1	0	0	0	0	0	0	0	0	0	0	0	0	0	0	0	0	NO	1	NO
1	146	0	21-30	China	Undergraduate	Medical	No	Tertiary	$1500-$4500	No	1	0	0	0	0	0	0	2	1	0	1	0	0	1	0	1	6	YES	1	NO
1	147	0	21-30	China	Masters	Medical	Buddhism	Undergraduate	$1500-$4500	No	0	0	0	0	0	0	0	0	0	0	0	0	0	0	0	0	0	NO	0	NO
1	148	1	16-20	China	Undergraduate	NonMedical	No	Undergraduate	$1500-$4500	No	1	1	1	0	0	0	0	0	0	0	0	0	0	0	0	0	0	NO	3	NO
1	149	1	21-30	China	Undergraduate	NonMedical	No	Undergraduate	$1500-$4500	No	0	0	0	0	0	0	0	0	0	0	0	0	0	0	0	0	0	NO	0	NO
1	150	1	16-20	China	Undergraduate	NonMedical	No	Tertiary	$750-$1500	No	0	0	0	0	0	0	0	0	0	0	0	0	0	0	0	0	0	NO	0	NO
1	151	1	21-30	China	Undergraduate	Medical	No	Tertiary	$750-$1500	No	1	0	0	0	0	0	0	0	0	0	0	0	0	0	0	0	0	NO	1	NO
1	152	1	31-40	China	Masters	Medical	No	Undergraduate	$1500-$4500	No	0	0	0	0	0	0	0	0	0	0	0	0	0	0	0	0	0	NO	0	NO
1	153	0	21-30	China	Masters	Medical	Buddhism	Tertiary	$1500-$4500	No	2	1	1	1	1	1	1	1	1	1	1	1	1	1	1	1	9	YES	8	YES
1	154	0	21-30	China	Undergraduate	Medical	No	Tertiary	$1500-$4500	No	1	0	0	0	0	0	1	1	0	0	0	0	0	0	0	0	1	NO	2	NO
1	155	1	21-30	China	Undergraduate	Medical	No	secondary	$1500-$4500	No	0	0	0	0	0	0	0	0	0	0	0	0	0	0	0	0	0	NO	0	NO
1	156	1	21-30	China	Masters	Medical	Buddhism	Tertiary	$1500-$4500	No	0	0	0	0	0	0	0	0	0	0	0	0	0	0	0	0	0	NO	0	NO
1	157	1	21-30	China	Undergraduate	Medical	No	Tertiary	$750-$1500	No	1	1	1	1	1	1	1	1	1	1	1	1	1	1	0	1	8	YES	7	NO
1	158	1	21-30	China	Undergraduate	NonMedical	No	Tertiary	$750-$1500	No	1	1	1	1	1	1	1	1	0	1	0	0	0	0	0	1	3	NO	7	NO
1	159	0	21-30	China	Undergraduate	NonMedical	No	Tertiary	>$7500	No	0	0	0	0	0	0	0	0	0	0	0	0	0	0	0	0	0	NO	0	NO
1	160	0	21-30	China	Undergraduate	NonMedical	No	secondary	$750-$1500	No	1	0	1	1	1	1	0	2	2	0	1	0	2	0	1	1	9	YES	5	NO
1	161	0	21-30	China	Undergraduate	NonMedical	No	secondary	$750-$1500	No	1	0	0	0	0	0	0	0	0	0	0	0	0	0	0	0	0	NO	1	NO
1	162	0	21-30	China	Undergraduate	NonMedical	No	Tertiary	$1500-$4500	No	1	1	1	1	1	1	1	2	1	2	2	0	2	1	0	0	10	YES	7	NO
1	163	0	21-30	China	Undergraduate	NonMedical	No	Tertiary	$4500-$7500	No	0	0	0	0	0	0	1	0	1	0	0	0	0	0	0	0	1	NO	1	NO
1	164	0	21-30	China	Masters	NonMedical	No	Tertiary	$750-$1500	No	1	1	1	1	1	1	1	1	1	1	0	0	0	1	0	0	4	NO	7	NO
1	165	0	21-30	China	Masters	NonMedical	No	Tertiary	>$7500	No	0	1	1	1	1	1	0	1	1	1	1	1	1	0	1	1	8	YES	5	NO
1	166	0	21-30	China	Masters	NonMedical	No	Tertiary	$1500-$4500	No	1	0	1	1	1	1	1	1	1	1	1	0	1	1	0	0	6	YES	6	NO
1	167	0	21-30	China	Undergraduate	NonMedical	No	Tertiary	$750-$1500	No	1	1	2	1	1	1	0	2	1	1	2	1	3	2	0	1	13	YES	7	NO
1	168	0	21-30	China	Masters	NonMedical	No	Undergraduate	$1500-$4500	No	1	2	1	1	1	0	2	0	0	0	0	0	0	0	0	0	0	NO	8	YES
1	169	0	21-30	China	Undergraduate	NonMedical	No	Undergraduate	$750-$1500	No	1	1	1	1	1	1	1	1	1	1	1	1	1	1	1	1	9	YES	7	NO
1	170	0	21-30	China	Undergraduate	NonMedical	No	Tertiary	$1500-$4500	No	1	0	1	1	0	1	0	0	0	1	1	0	0	0	0	0	2	NO	4	NO
1	171	0	21-30	China	Masters	NonMedical	No	secondary	$750-$1500	No	0	0	0	0	0	0	0	0	0	0	0	0	0	0	0	0	0	NO	0	NO
1	172	0	21-30	China	Masters	NonMedical	No	Tertiary	$750-$1500	No	2	1	1	1	0	0	1	1	1	1	0	1	0	0	0	0	4	NO	6	NO
1	173	0	21-30	China	Masters	NonMedical	No	Tertiary	$1500-$4500	No	3	0	0	0	0	0	0	1	0	0	1	0	0	0	0	0	2	NO	3	NO
1	174	0	21-30	China	Masters	NonMedical	No	Tertiary	$1500-$4500	No	0	0	0	0	0	0	0	0	0	1	1	0	0	1	0	0	3	NO	0	NO
1	175	0	21-30	China	Masters	NonMedical	No	Tertiary	$750-$1500	No	1	0	0	0	1	1	1	1	1	0	1	1	1	0	0	1	6	YES	4	NO
1	176	0	21-30	China	Undergraduate	NonMedical	No	secondary	$750-$1500	No	1	0	1	1	0	0	0	1	1	1	1	0	1	1	0	0	6	YES	3	NO
1	177	0	21-30	China	Undergraduate	NonMedical	No	Undergraduate	$1500-$4500	No	1	2	2	2	0	0	1	0	0	1	0	0	0	0	0	0	1	NO	8	YES
1	178	0	21-30	China	Undergraduate	NonMedical	No	Undergraduate	$1500-$4500	No	1	0	0	0	0	0	0	0	0	0	0	0	0	0	0	0	0	NO	1	NO
1	179	0	21-30	China	Undergraduate	NonMedical	Buddhism	Tertiary	$750-$1500	No	1	0	1	0	0	0	1	1	1	0	0	0	1	0	0	0	3	NO	3	NO
1	180	0	21-30	China	Undergraduate	NonMedical	No	Undergraduate	$750-$1500	No	2	1	1	1	1	1	1	1	1	1	1	1	1	1	1	1	9	YES	8	YES
1	181	0	21-30	China	Masters	NonMedical	No	Tertiary	$750-$1500	No	1	0	0	0	0	0	0	1	1	0	1	1	1	0	0	0	5	YES	1	NO
1	182	0	21-30	China	Undergraduate	NonMedical	No	Tertiary	$750-$1500	No	1	1	1	1	1	0	0	1	1	2	2	1	1	2	0	0	10	YES	5	NO
1	183	0	21-30	China	Masters	NonMedical	No	Tertiary	$750-$1500	No	0	0	0	0	0	0	0	0	0	0	0	0	0	0	0	0	0	NO	0	NO
1	184	1	21-30	China	Undergraduate	NonMedical	No	Tertiary	$750-$1500	No	0	0	0	0	0	0	0	0	0	0	0	0	0	0	0	0	0	NO	0	NO
1	185	0	21-30	China	Masters	NonMedical	No	Undergraduate	$750-$1500	No	1	0	0	0	1	0	0	0	0	0	0	0	0	1	0	0	1	NO	2	NO
1	186	0	21-30	China	Undergraduate	NonMedical	No	Undergraduate	$1500-$4500	No	1	0	0	0	0	0	0	0	0	0	0	0	0	0	0	0	0	NO	1	NO
1	187	0	21-30	China	Undergraduate	Medical	Buddhism	Tertiary	$1500-$4500	No	1	1	1	1	1	1	1	1	1	1	1	1	0	1	0	1	7	YES	7	NO
1	188	0	21-30	China	Masters	Medical	No	Tertiary	$750-$1500	No	1	0	0	0	0	0	0	0	0	0	0	0	0	0	0	0	0	NO	1	NO
1	189	0	21-30	China	Masters	Medical	No	Tertiary	$750-$1500	No	2	1	1	1	1	1	1	1	1	0	1	1	1	1	0	1	7	YES	8	YES
1	190	0	21-30	China	Masters	NonMedical	No	Tertiary	$1500-$4500	No	1	1	1	1	1	1	1	1	1	1	1	1	1	1	0	1	8	YES	7	NO
1	191	0	21-30	China	Masters	NonMedical	No	Tertiary	$1500-$4500	No	2	2	2	2	1	1	1	1	1	0	1	1	1	0	0	0	5	YES	11	YES
1	192	0	21-30	China	Masters	NonMedical	No	Tertiary	$750-$1500	No	1	1	0	1	0	0	0	0	0	0	0	0	0	0	0	0	0	NO	3	NO
1	193	0	21-30	China	Masters	Medical	No	Tertiary	$750-$1500	No	0	1	1	0	0	1	1	1	0	0	0	1	1	2	1	1	7	YES	4	NO
1	194	0	21-30	China	Masters	Medical	Christianity	Tertiary	$1500-$4500	No	1	0	0	0	0	0	0	0	0	0	0	0	0	0	0	0	0	NO	1	NO
1	195	0	21-30	China	Masters	Medical	No	secondary	$750-$1500	No	2	0	0	1	0	0	1	0	0	0	0	0	0	0	0	0	0	NO	4	NO
1	196	0	21-30	China	Masters	NonMedical	No	Tertiary	$750-$1500	No	1	1	1	0	0	0	0	1	1	1	1	2	1	1	0	1	9	YES	3	NO
1	197	0	21-30	China	Masters	Medical	No	Tertiary	$750-$1500	No	0	0	0	0	0	0	0	0	0	0	0	0	0	0	0	0	0	NO	0	NO
1	198	1	21-30	China	Masters	NonMedical	No	Tertiary	$750-$1500	No	2	0	0	2	0	1	0	1	1	1	1	1	1	0	0	0	6	YES	5	NO
1	199	0	21-30	China	Masters	NonMedical	No	Tertiary	$750-$1500	No	2	2	2	2	2	2	2	2	2	2	2	2	2	2	0	2	16	YES	14	YES
1	200	0	21-30	China	Masters	NonMedical	No	Tertiary	$750-$1500	No	0	0	0	0	0	0	0	0	0	0	0	0	0	0	0	0	0	NO	0	NO
1	201	0	21-30	China	Masters	NonMedical	No	secondary	$750-$1500	No	0	0	0	0	0	0	0	0	0	0	0	0	0	0	0	0	0	NO	0	NO
1	202	0	31-40	China	Masters	NonMedical	No	secondary	$1500-$4500	No	1	0	0	0	0	1	0	1	0	0	0	0	0	0	0	0	1	NO	2	NO
1	203	1	21-30	China	Undergraduate	NonMedical	No	Tertiary	$750-$1500	No	2	0	0	0	0	0	0	0	0	0	0	0	0	0	0	0	0	NO	2	NO
1	204	0	21-30	China	Undergraduate	NonMedical	No	secondary	$4500-$7500	No	1	0	0	0	0	0	0	0	0	1	0	0	0	0	0	0	1	NO	1	NO
1	205	0	21-30	China	Masters	NonMedical	No	Masters	$4500-$7500	No	1	2	2	1	1	1	1	1	1	1	1	1	1	1	0	1	8	YES	9	YES
1	206	0	21-30	China	Masters	NonMedical	No	Undergraduate	$4500-$7500	No	1	2	1	1	1	2	1	1	1	1	1	1	1	1	0	1	8	YES	9	YES
1	207	0	21-30	China	Masters	NonMedical	No	secondary	$750-$1500	No	1	0	0	0	0	1	0	0	1	0	1	0	0	0	0	0	2	NO	2	NO
1	208	0	21-30	China	Masters	NonMedical	No	Undergraduate	$1500-$4500	No	1	1	0	0	0	0	0	0	0	0	0	0	0	0	0	0	0	NO	2	NO
1	209	0	21-30	China	Masters	NonMedical	No	Undergraduate	$4500-$7500	No	0	0	0	0	0	0	0	0	0	0	0	0	0	0	0	0	0	NO	0	NO
1	210	0	21-30	China	Masters	NonMedical	No	Tertiary	>$7500	No	1	0	0	0	0	0	0	0	0	0	0	0	0	0	0	0	0	NO	1	NO
1	211	0	21-30	China	Undergraduate	NonMedical	No	Undergraduate	$1500-$4500	No	1	0	0	0	0	0	0	0	0	0	0	0	0	0	0	0	0	NO	1	NO
1	212	0	21-30	China	Undergraduate	NonMedical	No	Undergraduate	$750-$1500	No	1	0	1	1	0	0	0	1	1	1	1	1	1	1	1	0	8	YES	3	NO
1	213	0	21-30	China	Masters	NonMedical	No	Undergraduate	$4500-$7500	No	3	3	3	3	3	3	3	3	3	3	3	3	3	3	1	3	25	YES	21	YES
1	214	0	21-30	China	Masters	NonMedical	No	Tertiary	$750-$1500	No	2	2	3	2	2	3	3	2	2	3	2	2	2	1	0	1	15	YES	17	YES
1	215	0	21-30	China	Undergraduate	Medical	No	secondary	$750-$1500	No	1	0	0	0	0	0	0	0	0	0	0	0	1	1	0	0	2	NO	1	NO
1	216	0	21-30	China	Undergraduate	Medical	No	Undergraduate	>$7500	No	0	0	0	0	0	0	0	0	0	0	0	0	0	0	0	0	0	NO	0	NO
1	217	0	21-30	China	Undergraduate	Medical	No	Tertiary	>$7500	No	0	0	0	0	0	0	0	0	0	0	0	0	0	0	0	0	0	NO	0	NO
1	218	0	21-30	China	Masters	NonMedical	No	Undergraduate	$4500-$7500	No	1	1	1	1	0	1	1	0	1	1	1	0	0	0	0	1	4	NO	6	NO
1	219	0	21-30	China	Masters	NonMedical	No	Undergraduate	$1500-$4500	No	1	1	0	0	0	0	1	0	1	0	0	0	0	1	0	0	2	NO	3	NO
1	220	0	21-30	China	Undergraduate	Medical	Buddhism	secondary	$750-$1500	No	1	1	1	1	1	1	1	1	1	1	1	1	1	1	1	1	9	YES	7	NO
1	221	0	21-30	China	Undergraduate	Medical	No	Tertiary	$1500-$4500	No	0	0	1	1	0	1	0	2	0	1	2	1	1	1	0	0	8	YES	3	NO
1	222	1	21-30	China	Masters	Medical	No	Tertiary	$750-$1500	No	1	0	1	0	0	1	1	1	0	0	1	1	0	1	0	0	4	NO	4	NO
2	223	Female	26-35 years	Zimbabwe	Undergraduate	Medical	Christian	Tertiary	US$500- US$1000 per month	No	2	0	1	0	0	0	1	0	0	0	0	3	0	1	0	0	4	NO	4	NO
2	224	Male	26-35 years	Ghana	Postgraduate	Non-medical	Christian	Secondary	US$500- US$1000 per month	No	2	2	2	2	2	2	2	2	2	2	1	1	0	1	0	0	9	YES	14	YES
2	225	Male	16-25 years	Zambia	Undergraduate	Medical	Christian	Tertiary	US$1000- US$5000 per month	Yes	2	2	2	2	1	0	3	3	3	3	2	1	0	0	0	0	12	YES	12	YES
2	226	Male	26-35 years	Cameroon	PhD	Non-medical	Christian	Tertiary	US$1000- US$5000 per month	No	2	1	1	0	1	3	1	2	2	2	1	0	0	0	0	0	7	YES	9	YES
2	227	Male	26-35 years	Nigeria	Undergraduate	Medical	Christian	Tertiary	< US$500 per month	No	0	0	1	1	0	0	1	1	0	0	0	0	0	0	0	0	1	NO	3	NO
2	228	Male	16-25 years	Nigeria	Undergraduate	Medical	Christian	Tertiary	US$1000- US$5000 per month	No	2	1	2	1	0	1	2	0	1	1	0	0	0	0	0	0	2	NO	9	YES
2	229	Male	16-25 years	Tanzania	Undergraduate	Medical	Muslim	Tertiary	US$1000- US$5000 per month	No	1	0	1	0	0	0	0	0	0	0	0	0	0	0	0	0	0	NO	2	NO
2	230	Male	26-35 years	Nigeria	Undergraduate	Medical	Christian	Tertiary	US$500- US$1000 per month	No	0	0	2	1	0	2	2	0	0	2	1	2	2	0	0	0	7	YES	7	NO
2	231	Male	16-25 years	Zimbabwe	Undergraduate	Medical	Christian	Tertiary	US$1000- US$5000 per month	Yes	1	1	1	1	1	1	1	1	1	1	1	1	0	0	0	1	6	YES	7	NO
2	232	Male	26-35 years	Nigeria	Undergraduate	Medical	Christian	Tertiary	US$500- US$1000 per month	No	2	0	0	0	0	0	1	0	0	0	0	0	0	0	0	0	0	NO	3	NO
2	233	Male	16-25 years	Somalia	Postgraduate	Medical	Other	Secondary	US$500- US$1000 per month	No	1	1	1	1	0	0	0	1	0	0	0	1	0	0	0	0	2	NO	4	NO
2	234	Female	16-25 years	Zimbabwe	Undergraduate	Medical	Christian	Tertiary	US$500- US$1000 per month	No	2	1	2	2	1	1	1	1	1	1	2	1	1	2	1	1	11	YES	10	YES
2	235	Male	16-25 years	Comoros	Postgraduate	Non-medical	Christian	Tertiary	< US$500 per month	No	2	0	1	1	1	1	1	1	1	2	1	1	1	0	0	0	7	YES	7	NO
2	236	Male	16-25 years	Jamaica	Undergraduate	Medical	Christian	Tertiary	< US$500 per month	No	3	0	2	1	0	2	3	2	1	2	2	1	0	0	0	0	8	YES	11	YES
2	237	Female	16-25 years	Zambia	Undergraduate	Medical	Christian	Tertiary	US$500- US$1000 per month	Yes	2	1	3	1	2	1	0	1	1	1	1	2	0	0	0	0	6	YES	10	YES
2	238	Male	16-25 years	Zambian	Undergraduate	Medical	Christian	Tertiary	> US$ 5000 per month	No	0	0	0	0	0	0	0	0	0	0	0	0	0	0	0	0	0	NO	0	NO
2	239	Male	16-25 years	Ghana	Undergraduate	Medical	Christian	Secondary	< US$500 per month	No	1	0	1	1	1	1	1	1	1	1	1	1	1	1	1	1	9	YES	6	NO
2	240	Male	16-25 years	Ghana	Undergraduate	Medical	Muslim	None	< US$500 per month	No	1	1	0	0	0	0	1	0	0	1	1	1	0	0	0	0	3	NO	3	NO
2	241	Male	26-35 years	TANZANIA	Undergraduate	Medical	Muslim	Tertiary	> US$ 5000 per month	Yes	3	2	3	2	1	0	2	1	1	2	2	3	2	1	1	1	14	YES	13	YES
2	242	Male	16-25 years	Namibia	Undergraduate	Non-medical	Muslim	Tertiary	US$500- US$1000 per month	Yes	0	0	0	1	1	1	0	1	0	1	0	1	0	0	0	0	3	NO	3	NO
2	243	Male	26-35 years	Ghana	Undergraduate	Medical	Muslim	Tertiary	US$1000- US$5000 per month	No	1	0	1	0	1	1	0	0	1	0	1	0	0	0	0	0	2	NO	4	NO
2	244	Male	16-25 years	Ghana	Undergraduate	Medical	Christian	Secondary	US$500- US$1000 per month	No	1	1	2	1	0	0	2	1	1	1	1	1	1	0	1	0	7	YES	7	NO
2	245	Male	26-35 years	Ghana	Undergraduate	Medical	Christian	Tertiary	US$500- US$1000 per month	No	0	0	1	1	0	0	0	0	0	0	2	0	0	0	0	0	2	NO	2	NO
2	246	Female	26-35 years	Zimbabwe	Undergraduate	Medical	Christian	Tertiary	US$500- US$1000 per month	No	3	3	2	0	0	0	2	0	0	2	1	3	0	1	0	0	7	YES	10	YES
2	247	Male	26-35 years	malawi	Undergraduate	Non-medical	Non-religious	Secondary	< US$500 per month	No	1	1	2	2	1	2	2	1	1	1	1	2	2	2	3	1	14	YES	11	YES
2	248	Male	16-25 years	NIGER	Undergraduate	Medical	Muslim	Tertiary	US$500- US$1000 per month	No	1	0	0	0	0	0	1	0	0	2	1	0	0	2	0	0	5	YES	2	NO
2	249	Male	16-25 years	Nigeria	Undergraduate	Medical	Muslim	Tertiary	US$1000- US$5000 per month	No	3	3	3	3	3	3	3	3	3	3	3	3	3	2	3	3	26	YES	21	YES
2	250	Male	26-35 years	malawi	Undergraduate	Non-medical	Non-religious	Secondary	< US$500 per month	No	1	1	2	2	0	2	2	2	2	1	1	1	1	1	1	1	11	YES	10	YES
2	251	Female	16-25 years	Zimbabwe	Undergraduate	Medical	Christian	Tertiary	< US$500 per month	No	3	3	3	3	3	3	3	0	3	3	3	3	3	3	0	3	21	YES	21	YES
2	252	Female	16-25 years	Zimbabwean	Undergraduate	Medical	Christian	Tertiary	US$500- US$1000 per month	No	2	1	2	1	1	1	1	2	2	3	3	3	1	1	1	0	16	YES	9	YES
2	253	Male	16-25 years	Zimbabwe	Undergraduate	Non-medical	Christian	Tertiary	< US$500 per month	No	1	2	2	1	1	0	1	0	1	1	0	0	0	0	0	0	2	NO	8	YES
2	254	Female	16-25 years	Nigeria	Undergraduate	Medical	Muslim	Tertiary	> US$ 5000 per month	No	0	0	0	1	1	2	0	3	1	3	3	1	0	2	0	0	13	YES	4	NO
2	255	Male	16-25 years	Zambia	Postgraduate	Non-medical	Christian	Tertiary	US$500- US$1000 per month	No	1	1	1	1	1	1	1	1	1	1	1	0	1	0	0	0	5	YES	7	NO
2	256	Male	16-25 years	Equatorial Guinea	Undergraduate	Medical	Other	Tertiary	US$1000- US$5000 per month	No	1	1	1	1	1	1	1	1	1	2	1	2	1	1	1	0	10	YES	7	NO
2	257	Female	16-25 years	Nigeria	Undergraduate	Medical	Christian	Tertiary	< US$500 per month	Yes	1	2	3	2	1	2	3	3	2	3	3	3	3	3	0	0	20	YES	14	YES
2	258	Male	26-35 years	Zimbabwe	Undergraduate	Non-medical	Christian	Tertiary	US$500- US$1000 per month	No	1	1	1	1	0	0	0	1	1	1	1	0	1	1	0	0	6	YES	4	NO
2	259	Female	16-25 years	Nigeria	Undergraduate	Medical	Muslim	Tertiary	> US$ 5000 per month	No	0	2	2	1	0	3	1	3	2	1	3	1	0	0	0	0	10	YES	9	YES
2	260	Female	16-25 years	Zimbabwe	Undergraduate	Medical	Christian	Tertiary	US$500- US$1000 per month	No	2	3	3	3	0	1	3	1	0	3	2	0	0	2	0	0	8	YES	15	YES
2	261	Male	16-25 years	Zimbabwe	Undergraduate	Non-medical	Christian	Secondary	< US$500 per month	No	1	1	0	0	0	0	0	0	0	2	0	0	0	0	0	0	2	NO	2	NO
2	262	Female	16-25 years	Ethiopia	Undergraduate	Medical	Muslim	Secondary	US$1000- US$5000 per month	No	1	1	2	1	0	1	1	1	1	2	2	2	2	1	0	0	11	YES	7	NO
2	263	Male	16-25 years	Zambia	Undergraduate	Medical	Christian	Tertiary	> US$ 5000 per month	Yes	1	0	0	0	0	0	0	0	0	0	0	0	0	0	0	0	0	NO	1	NO
2	264	Male	16-25 years	Zimbabwe	Undergraduate	Medical	Christian	Tertiary	US$500- US$1000 per month	No	0	0	0	1	1	2	0	0	0	0	1	0	0	0	0	0	1	NO	4	NO
2	265	Male	16-25 years	Ghana	Undergraduate	Medical	Muslim	Tertiary	< US$500 per month	No	1	0	0	0	0	0	1	0	0	1	1	1	0	0	0	0	3	NO	2	NO
2	266	Male	26-35 years	malawi	Undergraduate	Non-medical	Non-religious	Secondary	< US$500 per month	No	1	1	2	2	0	1	2	1	2	1	1	0	1	1	2	1	10	YES	9	YES
2	267	Male	26-35 years	Rwanda	Postgraduate	Non-medical	Christian	Primary	< US$500 per month	No	0	0	1	3	1	0	1	1	1	0	0	0	3	0	0	1	6	YES	6	NO
2	268	Male	26-35 years	TANZANIA	Undergraduate	Medical	Muslim	Tertiary	> US$ 5000 per month	Yes	2	1	2	0	1	0	1	2	0	1	1	1	1	1	1	2	10	YES	7	NO
2	269	Male	26-35 years	Cameroon	Postgraduate	Medical	Christian	Secondary	US$1000- US$5000 per month	No	2	1	1	1	0	0	1	1	0	0	0	0	0	0	0	0	1	NO	6	NO
2	270	Male	26-35 years	Zimbabwe	Undergraduate	Medical	Christian	Tertiary	US$500- US$1000 per month	No	0	0	0	0	0	0	0	0	0	0	0	0	0	0	0	0	0	NO	0	NO
2	271	Male	26-35 years	sudan	Postgraduate	Non-medical	Muslim	Secondary	< US$500 per month	No	1	1	0	0	1	0	1	2	1	2	2	1	0	1	0	2	11	YES	4	NO
2	272	Male	26-35 years	Comoros	Undergraduate	Non-medical	Muslim	None	< US$500 per month	No	1	0	1	0	0	0	1	0	1	1	1	0	1	1	0	0	5	YES	3	NO
2	273	Male	26-35 years	Gongo	Undergraduate	Medical	Muslim	Secondary	US$1000- US$5000 per month	Yes	2	1	3	2	2	2	2	2	1	1	1	2	2	2	2	2	15	YES	14	YES
2	274	Female	16-25 years	Nigeria..Live in China	Undergraduate	Medical	Christian	Tertiary	US$1000- US$5000 per month	No	1	1	1	0	0	0	1	1	1	1	1	1	1	0	0	1	7	YES	4	NO
2	275	Male	26-35 years	Ghana	Postgraduate	Non-medical	Christian	Secondary	US$500- US$1000 per month	No	2	2	2	2	2	2	2	2	2	2	2	2	2	2	2	2	18	YES	14	YES
2	276	Male	26-35 years	Cameroon	PhD	Non-medical	Christian	Tertiary	US$1000- US$5000 per month	No	2	1	1	1	1	3	1	1	1	0	1	0	1	2	0	0	6	YES	10	YES
2	277	Male	26-35 years	Kenya	Undergraduate	Non-medical	Christian	Tertiary	US$1000- US$5000 per month	No	0	1	1	1	1	1	1	1	1	1	1	1	1	1	1	1	9	YES	6	NO
2	278	Female	16-25 years	Nigeria	Undergraduate	Medical	Muslim	Tertiary	> US$ 5000 per month	Yes	1	1	3	1	1	3	1	3	3	3	2	2	3	3	2	2	23	YES	11	YES
2	279	Male	26-35 years	Cameroon	PhD	Non-medical	Christian	Tertiary	< US$500 per month	No	2	3	3	1	0	0	0	1	1	2	2	0	1	0	0	0	7	YES	9	YES
2	280	Female	16-25 years	Nigeria	Undergraduate	Medical	Christian	Tertiary	US$500- US$1000 per month	No	2	2	3	3	1	1	3	1	0	0	0	0	0	0	0	0	1	NO	15	YES
2	281	Female	26-35 years	Cameroon	PhD	Non-medical	Christian	Tertiary	< US$500 per month	No	3	1	3	2	1	1	1	0	3	3	3	3	1	1	0	0	14	YES	12	YES
2	282	Male	16-25 years	Ghana	Postgraduate	Non-medical	Christian	Secondary	< US$500 per month	No	1	0	2	0	0	0	0	0	0	1	1	1	0	0	0	0	3	YES	3	NO
2	283	Male	16-25 years	Cameroon	Undergraduate	Non-medical	Muslim	Tertiary	< US$500 per month	No	1	1	2	2	1	1	2	1	2	1	1	0	1	0	1	1	8	YES	10	YES
2	284	Male	26-35 years	Mali	Postgraduate	Non-medical	Muslim	None	< US$500 per month	No	1	1	2	1	0	0	1	0	0	1	2	2	0	1	0	1	7	YES	6	NO
2	285	Male	26-35 years	Cameroon	Postgraduate	Non-medical	Christian	Secondary	< US$500 per month	No	1	1	1	3	2	1	2	1	1	2	2	1	1	1	0	1	10	YES	11	YES
2	286	Male	26-35 years	Rwanda	Postgraduate	Non-medical	Christian	Secondary	US$500- US$1000 per month	No	2	0	2	0	0	0	0	0	0	0	0	0	0	2	0	0	2	NO	4	NO
2	287	Male	16-25 years	Ghana	Undergraduate	Medical	Muslim	Tertiary	US$500- US$1000 per month	No	1	1	1	0	0	1	1	0	0	0	0	0	1	0	0	0	1	NO	5	NO
2	288	Female	16-25 years	Zimbabwe	Undergraduate	Medical	Christian	Tertiary	US$500- US$1000 per month	No	2	1	1	1	0	0	1	0	1	0	1	1	1	1	0	0	5	YES	6	NO
2	289	Male	16-25 years	Zimbabwe	Undergraduate	Medical	Christian	Secondary	< US$500 per month	No	3	2	3	3	2	3	3	3	3	3	3	3	3	3	1	2	24	YES	19	YES
2	290	Female	26-35 years	Ghana	Undergraduate	Medical	Christian	Tertiary	US$500- US$1000 per month	Yes	0	0	0	0	0	0	0	0	0	0	0	0	0	0	0	0	0	NO	0	NO
2	291	Male	26-35 years	GHANA	PhD	Non-medical	Christian	Tertiary	< US$500 per month	No	1	1	1	0	0	0	1	2	1	0	1	0	0	1	0	0	5	YES	4	NO
2	292	Female	26-35 years	Ghana	Postgraduate	Medical	Christian	Secondary	< US$500 per month	No	1	1	1	1	1	1	2	1	1	1	1	1	0	1	0	0	6	YES	8	YES
2	293	Male	26-35 years	Ghana	PhD	Non-medical	Christian	Secondary	US$500- US$1000 per month	Yes	0	0	0	0	0	0	0	0	0	0	0	0	0	0	0	0	0	NO	0	NO
2	294	Female	16-25 years	congo	Undergraduate	Medical	Christian	Tertiary	US$500- US$1000 per month	No	1	0	1	0	0	0	1	0	1	2	0	2	0	0	0	0	5	YES	3	NO
2	295	Male	> 35 years	Ghana	Postgraduate	Non-medical	Christian	Secondary	> US$ 5000 per month	No	2	2	3	3	1	1	3	3	1	3	1	0	0	0	0	0	8	YES	15	YES
2	296	Female	16-25 years	ZIMBABWE	Undergraduate	Medical	Christian	Tertiary	< US$500 per month	Yes	0	0	0	1	1	1	0	0	1	1	2	1	1	0	0	0	6	YES	3	NO
2	297	Male	26-35 years	ghana	Postgraduate	Non-medical	Christian	None	US$500- US$1000 per month	No	1	2	1	1	1	2	1	0	0	2	2	1	0	1	2	1	9	YES	9	YES
2	298	Male	26-35 years	Ghana	Postgraduate	Non-medical	Christian	Tertiary	US$500- US$1000 per month	No	0	0	0	0	0	0	2	1	0	0	0	0	1	0	0	0	2	NO	2	NO
2	299	Male	26-35 years	China	Postgraduate	Non-medical	Christian	Secondary	US$1000- US$5000 per month	No	2	2	2	2	2	2	2	2	1	2	2	1	0	0	0	0	8	YES	14	YES
2	300	Female	26-35 years	Nigeria	Undergraduate	Medical	Christian	Tertiary	US$500- US$1000 per month	No	1	1	0	0	0	0	1	1	0	2	0	2	0	0	0	0	5	YES	3	NO
2	301	Male	16-25 years	Rwanda	Postgraduate	Non-medical	Christian	Secondary	US$500- US$1000 per month	No	0	0	1	1	2	2	0	2	0	0	1	1	1	1	1	0	7	YES	6	NO
2	302	Male	26-35 years	Nigeria	Undergraduate	Medical	Muslim	Primary	US$1000- US$5000 per month	No	1	1	2	1	0	0	0	1	1	1	1	1	0	1	0	0	6	YES	5	NO
2	303	Male	16-25 years	Cameroon	Undergraduate	Non-medical	Christian	Secondary	US$1000- US$5000 per month	No	3	1	1	0	0	0	0	0	0	1	1	0	0	0	0	0	2	NO	5	NO
2	304	Male	26-35 years	Ghana	Postgraduate	Non-medical	Christian	Secondary	< US$500 per month	No	0	0	0	2	1	0	1	0	0	1	0	0	0	3	0	0	4	NO	4	NO
2	305	Male	26-35 years	Kenya	Postgraduate	Non-medical	Christian	Tertiary	< US$500 per month	No	3	2	2	2	1	0	1	1	1	3	2	2	1	2	0	0	12	YES	11	YES
2	306	Male	26-35 years	Tanzania	Postgraduate	Medical	Muslim	Tertiary	> US$ 5000 per month	No	0	0	0	0	0	1	0	0	0	0	0	0	0	0	0	0	0	NO	1	NO
2	307	Male	26-35 years	Ghana	Undergraduate	Medical	Muslim	Tertiary	US$1000- US$5000 per month	No	0	0	1	0	0	0	0	1	1	0	0	0	0	0	0	0	2	NO	1	NO
2	308	Female	16-25 years	Nigeria	Undergraduate	Medical	Muslim	Tertiary	US$500- US$1000 per month	No	0	0	0	1	0	1	0	2	0	2	1	1	0	1	0	0	7	YES	2	NO
2	309	Male	16-25 years	Ghana	Postgraduate	Non-medical	Christian	Secondary	US$500- US$1000 per month	No	2	1	1	0	0	1	1	2	1	2	2	2	1	1	0	0	11	YES	6	NO
2	310	Male	26-35 years	Togo	Postgraduate	Medical	Muslim	Tertiary	< US$500 per month	No	0	0	0	1	1	1	2	1	1	2	1	1	1	2	0	1	10	YES	5	NO
2	311	Female	26-35 years	Ghana	Undergraduate	Medical	Christian	Secondary	US$500- US$1000 per month	No	1	1	1	1	0	1	1	1	1	1	1	1	1	1	0	0	7	YES	6	NO
2	312	Male	26-35 years	Zimbabwe	Postgraduate	Medical	Christian	Tertiary	> US$ 5000 per month	Yes	3	3	3	3	3	3	3	3	3	3	3	0	1	0	0	0	13	YES	21	YES
2	313	Female	16-25 years	South Africa	Undergraduate	Non-medical	Christian	Tertiary	US$1000- US$5000 per month	Yes	2	1	1	1	0	0	1	0	0	0	0	0	1	0	0	1	2	NO	6	NO
2	314	Female	16-25 years	Congo	Undergraduate	Non-medical	Christian	Tertiary	> US$ 5000 per month	No	2	0	2	1	0	3	2	2	1	2	1	0	0	0	3	0	9	YES	10	YES
2	315	Male	26-35 years	Mozambique	Postgraduate	Non-medical	Christian	Tertiary	US$1000- US$5000 per month	No	1	1	1	1	1	1	1	1	0	0	0	0	0	0	0	0	1	NO	7	NO
2	316	Female	26-35 years	Egypt	Undergraduate	Non-medical	Christian	Tertiary	US$500- US$1000 per month	No	1	0	1	1	2	1	1	0	0	1	1	1	1	1	0	0	5	YES	7	NO
2	317	Female	16-25 years	Tanzania	Undergraduate	Medical	Muslim	Tertiary	US$500- US$1000 per month	No	2	2	2	2	0	0	1	1	0	1	2	0	0	0	0	0	4	NO	9	YES
2	318	Male	16-25 years	China	Undergraduate	Non-medical	Muslim	None	< US$500 per month	No	0	0	0	0	0	0	0	0	0	2	2	2	0	0	0	0	6	YES	0	NO
2	319	Male	26-35 years	Ghana	Undergraduate	Non-medical	Non-religious	Secondary	> US$ 5000 per month	No	0	0	0	0	0	0	0	0	0	0	0	0	1	0	1	0	2	NO	0	NO
2	320	Male	26-35 years	Ghana	PhD	Non-medical	Christian	None	US$1000- US$5000 per month	No	1	0	1	0	0	0	1	1	1	1	0	0	0	0	0	0	3	NO	3	NO
2	321	Male	26-35 years	Nigeria	PhD	Non-medical	Christian	Secondary	US$500- US$1000 per month	No	2	2	2	1	2	0	2	3	1	0	1	0	0	1	0	0	6	YES	11	YES
2	322	Male	16-25 years	Ghana	Postgraduate	Non-medical	Christian	Tertiary	> US$ 5000 per month	No	0	0	0	0	0	0	0	2	0	2	0	0	0	0	0	2	6	YES	0	NO
2	323	Male	26-35 years	South Africa	Postgraduate	Medical	Christian	Tertiary	US$1000- US$5000 per month	No	1	0	1	1	2	1	1	1	1	2	1	1	0	1	0	0	7	YES	7	NO
2	324	Female	26-35 years	Nigeria	Postgraduate	Non-medical	Christian	Tertiary	US$1000- US$5000 per month	Yes	2	3	3	3	2	3	2	3	3	3	3	3	3	2	2	2	24	YES	18	YES
2	325	Male	26-35 years	Kenya	Postgraduate	Non-medical	Christian	Tertiary	US$1000- US$5000 per month	No	1	1	1	0	0	0	0	0	0	0	0	0	0	0	0	0	0	NO	3	NO
2	326	Male	> 35 years	Guinea	PhD	Medical	Christian	None	> US$ 5000 per month	No	3	3	3	3	3	3	3	2	2	3	3	3	3	2	2	2	22	YES	21	YES
2	327	Male	26-35 years	NIGERIA	Postgraduate	Medical	Christian	Secondary	US$500- US$1000 per month	No	0	0	0	0	0	0	0	0	0	0	0	0	0	0	0	0	0	NO	0	NO
2	328	Female	16-25 years	Zambia	Undergraduate	Medical	Christian	Tertiary	US$1000- US$5000 per month	No	0	1	2	1	1	3	3	1	2	1	3	1	2	1	3	3	17	YES	11	YES
2	329	Male	> 35 years	Gabon	PhD	Non-medical	Christian	Tertiary	> US$ 5000 per month	Yes	3	3	3	3	3	3	3	3	3	3	3	3	3	3	3	3	27	YES	21	YES
2	330	Female	26-35 years	Nigeria	Postgraduate	Non-medical	Christian	Tertiary	US$1000- US$5000 per month	No	0	3	3	1	0	1	1	1	3	0	1	0	2	0	0	0	7	YES	9	YES
2	331	Male	16-25 years	Kenya	Undergraduate	Non-medical	Christian	Tertiary	US$500- US$1000 per month	No	1	1	0	0	0	1	1	1	1	1	1	2	0	0	0	0	6	YES	4	NO
2	332	Male	> 35 years	Sierra Leone	Postgraduate	Non-medical	Muslim	Secondary	US$500- US$1000 per month	No	1	2	2	2	3	1	3	3	3	3	3	1	1	2	2	2	20	YES	14	YES
2	333	Other	26-35 years	Botswana	Postgraduate	Non-medical	Christian	Tertiary	US$1000- US$5000 per month	Yes	2	2	2	3	2	2	2	3	1	3	2	2	2	2	0	1	16	YES	15	YES
2	334	Female	26-35 years	Gabon	PhD	Non-medical	Christian	Secondary	US$1000- US$5000 per month	No	1	1	1	0	0	0	1	0	0	0	1	0	0	0	0	0	1	NO	4	NO
2	335	Male	26-35 years	Mali	Undergraduate	Non-medical	Muslim	Secondary	< US$500 per month	No	0	0	0	0	0	0	0	0	0	2	1	0	0	0	0	0	3	NO	0	NO
2	336	Male	> 35 years	Sierra Leone	PhD	Medical	Muslim	Tertiary	US$1000- US$5000 per month	No	1	1	1	1	1	1	1	1	0	1	1	1	0	0	0	0	4	NO	7	NO
2	337	Female	16-25 years	Botswana	Undergraduate	Non-medical	Non-religious	Secondary	US$500- US$1000 per month	No	0	0	0	0	0	1	1	0	0	0	0	0	0	0	0	0	0	NO	2	NO
2	338	Male	26-35 years	Ghana	Postgraduate	Non-medical	Christian	Tertiary	< US$500 per month	No	0	3	2	1	2	0	3	3	2	0	2	3	0	2	0	0	12	YES	11	YES
2	339	Male	> 35 years	Nigeria	PhD	Non-medical	Christian	Tertiary	US$1000- US$5000 per month	No	0	0	1	0	0	0	0	0	0	0	0	0	0	1	0	0	1	NO	1	NO
2	340	Female	16-25 years	Ghana	Postgraduate	Non-medical	Christian	Tertiary	< US$500 per month	No	0	0	1	0	0	0	0	0	0	1	1	1	1	0	0	1	5	YES	1	NO
2	341	Male	26-35 years	Ghana	PhD	Non-medical	Christian	Secondary	US$1000- US$5000 per month	No	0	0	0	0	0	0	0	0	0	0	1	1	0	0	0	0	2	NO	0	NO
2	342	Male	26-35 years	Congo	PhD	Non-medical	Christian	Tertiary	US$500- US$1000 per month	No	0	0	0	0	0	0	0	0	0	0	0	0	0	0	0	0	0	NO	0	NO
2	343	Male	26-35 years	Sierra Leone	Postgraduate	Non-medical	Christian	Tertiary	US$1000- US$5000 per month	No	2	1	2	2	0	2	1	1	1	2	2	2	1	1	0	0	10	YES	10	YES
2	344	Male	16-25 years	Congo	Undergraduate	Non-medical	Christian	Primary	< US$500 per month	No	0	0	0	0	0	0	0	0	0	0	0	0	0	0	0	0	0	NO	0	NO
2	345	Male	26-35 years	Ethiopia	PhD	Non-medical	Christian	Secondary	< US$500 per month	No	1	2	0	2	0	0	2	0	0	0	0	0	0	2	0	2	4	NO	7	NO
2	346	Male	26-35 years	Ghana	PhD	Non-medical	Christian	Secondary	US$500- US$1000 per month	No	0	0	0	0	0	0	0	0	0	0	0	0	0	0	0	0	0	NO	0	NO
2	347	Female	16-25 years	MALAWI	Undergraduate	Medical	Christian	Secondary	US$500- US$1000 per month	No	1	0	1	0	0	0	1	1	1	1	1	1	1	0	0	0	6	YES	3	NO
2	348	Male	26-35 years	Nigeria	Postgraduate	Non-medical	Christian	Tertiary	US$1000- US$5000 per month	No	1	0	0	1	0	0	0	1	1	0	1	0	0	0	0	1	4	NO	2	NO
2	349	Male	26-35 years	Congo	Postgraduate	Non-medical	Christian	Tertiary	US$1000- US$5000 per month	Yes	3	1	2	1	1	2	3	2	2	0	1	0	0	2	0	0	7	YES	13	YES
2	350	Female	16-25 years	Kenya	Undergraduate	Medical	Christian	Primary	< US$500 per month	No	0	1	2	0	0	1	0	1	1	1	1	1	0	1	0	0	6	YES	4	NO
2	351	Male	> 35 years	Zimbabwe	Postgraduate	Non-medical	Christian	Tertiary	< US$500 per month	No	3	3	3	2	1	1	1	1	1	2	2	1	2	2	2	1	14	YES	14	YES
2	352	Other	26-35 years	Malawi	Postgraduate	Non-medical	Christian	Tertiary	US$500- US$1000 per month	Yes	3	3	3	3	3	1	3	3	3	0	0	0	3	0	2	0	11	YES	19	YES
2	353	Male	26-35 years	TANZANIA	Undergraduate	Non-medical	Christian	Tertiary	US$500- US$1000 per month	Yes	2	2	3	3	3	2	2	3	2	3	3	2	3	3	3	0	22	YES	17	YES
2	354	Male	16-25 years	Uganda	Undergraduate	Non-medical	Christian	Tertiary	> US$ 5000 per month	Yes	3	2	2	3	3	3	3	3	3	3	3	3	1	3	0	2	21	YES	19	YES
2	355	Female	16-25 years	Zimbabwe	Undergraduate	Non-medical	Christian	None	< US$500 per month	No	3	3	3	3	3	3	3	3	3	3	3	3	3	3	3	3	27	YES	21	YES
2	356	Female	26-35 years	Zimbabwe	Undergraduate	Non-medical	Christian	Tertiary	< US$500 per month	No	2	2	2	2	1	2	2	2	1	3	3	3	3	3	1	2	21	YES	13	YES
2	357	Male	26-35 years	Liberia	Undergraduate	Non-medical	Christian	Tertiary	< US$500 per month	No	0	0	1	1	1	1	1	1	1	1	1	0	0	1	0	0	5	YES	5	NO
2	358	Female	16-25 years	congo	Undergraduate	Non-medical	Christian	Secondary	US$500- US$1000 per month	Yes	2	1	2	2	2	2	2	2	1	2	1	1	2	2	0	1	12	YES	13	YES
2	359	Female	16-25 years	Cameroon	Undergraduate	Non-medical	Christian	Tertiary	> US$ 5000 per month	Yes	2	1	0	0	0	1	2	0	1	0	1	0	0	2	0	0	4	NO	6	NO
2	360	Male	26-35 years	Liberia	Postgraduate	Non-medical	Christian	Tertiary	< US$500 per month	No	0	0	0	0	0	0	0	0	0	0	0	0	0	0	0	0	0	NO	0	NO
2	361	Male	26-35 years	Comoros	PhD	Non-medical	Muslim	Tertiary	US$1000- US$5000 per month	Yes	2	1	2	2	2	2	2	2	2	1	2	2	2	2	2	2	17	YES	13	YES
2	362	Male	26-35 years	Ghana	Postgraduate	Non-medical	Christian	None	US$1000- US$5000 per month	No	2	2	3	3	2	1	3	2	1	2	0	1	1	2	1	1	11	YES	16	YES
2	363	Male	26-35 years	Tanzania	Postgraduate	Non-medical	Christian	Secondary	US$500- US$1000 per month	Yes	1	0	1	1	1	1	2	0	0	0	0	0	0	0	0	0	0	NO	7	NO
2	364	Female	16-25 years	Guinea-Bissau	Undergraduate	Medical	Muslim	Tertiary	< US$500 per month	No	2	3	3	3	3	2	2	1	3	2	2	3	3	3	1	3	21	YES	18	YES
2	365	Female	26-35 years	Gabon	Undergraduate	Non-medical	Non-religious	Tertiary	US$1000- US$5000 per month	No	3	3	3	3	3	3	3	3	2	3	3	3	3	3	2	2	24	YES	21	YES
2	366	Female	26-35 years	Tanzanian	Postgraduate	Medical	Christian	Tertiary	US$500- US$1000 per month	No	0	0	0	0	0	0	0	0	0	0	0	0	0	0	0	0	0	NO	0	NO
2	367	Male	16-25 years	Tanzania	Undergraduate	Non-medical	Muslim	Tertiary	< US$500 per month	No	1	1	0	1	0	0	1	3	1	3	0	0	1	1	0	0	9	YES	4	NO
2	368	Male	16-25 years	Tanzania	Postgraduate	Non-medical	Muslim	None	< US$500 per month	No	2	1	1	1	1	1	0	1	1	1	1	1	2	0	0	1	8	YES	7	NO
2	369	Female	16-25 years	Botswana	Postgraduate	Non-medical	Non-religious	Secondary	US$1000- US$5000 per month	Yes	2	2	2	1	2	3	2	1	3	3	2	2	2	2	3	1	19	YES	14	YES
2	370	Female	26-35 years	Cameroon	Undergraduate	Non-medical	Christian	Tertiary	US$500- US$1000 per month	Yes	2	1	2	1	1	2	3	1	2	2	1	3	3	1	2	1	16	YES	12	YES
2	371	Male	26-35 years	Tanzania	Postgraduate	Non-medical	Muslim	Tertiary	< US$500 per month	No	0	0	1	1	1	1	1	1	1	1	1	1	1	1	1	1	9	YES	5	NO
2	372	Male	16-25 years	Tanzanian	Undergraduate	Medical	Christian	Secondary	< US$500 per month	Yes	1	0	1	0	0	1	2	2	2	1	1	0	3	0	0	1	10	YES	5	NO
2	373	Male	26-35 years	Tanzania	Postgraduate	Non-medical	Christian	Tertiary	< US$500 per month	No	0	0	0	0	0	0	0	0	0	0	0	0	1	0	0	0	1	NO	0	NO
2	374	Female	16-25 years	Zimbabwe	Undergraduate	Medical	Christian	Tertiary	US$500- US$1000 per month	No	2	3	3	1	0	1	3	1	1	1	1	0	1	2	1	2	10	YES	13	YES
2	375	Female	16-25 years	Zimbabwe	Postgraduate	Non-medical	Christian	Tertiary	US$500- US$1000 per month	No	1	2	2	0	0	3	1	2	0	0	1	1	3	0	0	0	7	YES	9	YES
2	376	Male	16-25 years	South Africa	Postgraduate	Non-medical	Non-religious	Tertiary	US$1000- US$5000 per month	Yes	2	2	2	1	0	0	2	2	2	2	1	3	2	1	0	0	13	YES	9	YES
2	377	Female	26-35 years	Zimbabwe	Postgraduate	Non-medical	Christian	Tertiary	US$500- US$1000 per month	No	1	0	0	1	1	1	0	1	0	1	1	0	1	1	1	1	7	YES	4	NO
2	378	Male	16-25 years	South Africa	Postgraduate	Non-medical	Christian	Tertiary	US$1000- US$5000 per month	Yes	0	0	0	0	0	0	0	1	0	0	1	0	0	0	0	0	2	NO	0	NO
2	379	Female	16-25 years	Zimbabwe	Undergraduate	Non-medical	Christian	Tertiary	US$500- US$1000 per month	No	1	1	1	1	0	1	1	1	1	2	1	2	0	0	0	0	7	YES	6	NO
2	380	Female	16-25 years	Nigeria	Undergraduate	Medical	Christian	Tertiary	> US$ 5000 per month	No	3	3	3	3	3	3	3	3	3	3	3	3	3	3	0	0	21	YES	21	YES
2	381	Female	16-25 years	Zimbabwe	Undergraduate	Medical	Christian	Tertiary	US$500- US$1000 per month	No	0	1	1	1	0	0	0	1	0	2	1	0	1	3	0	0	8	YES	3	NO
2	382	Male	26-35 years	Tanzania	Postgraduate	Non-medical	Christian	Primary	< US$500 per month	No	0	1	0	0	1	0	0	0	0	1	0	0	0	2	1	1	5	YES	2	NO
2	383	Male	26-35 years	Zimbabwe	Undergraduate	Non-medical	Christian	Tertiary	< US$500 per month	Yes	3	2	2	2	1	3	2	3	2	1	1	1	3	1	0	0	12	YES	15	YES
2	384	Male	26-35 years	malawi	Undergraduate	Non-medical	Non-religious	Secondary	< US$500 per month	No	1	1	2	1	0	1	2	1	2	1	1	2	2	2	2	1	14	YES	8	YES
2	385	Female	16-25 years	Zimbabwe	Undergraduate	Medical	Christian	Tertiary	US$1000- US$5000 per month	Yes	2	3	2	3	2	1	3	3	2	3	1	2	3	1	0	1	16	YES	16	YES
2	386	Female	16-25 years	Zimbabwe	Undergraduate	Medical	Christian	Tertiary	US$500- US$1000 per month	Yes	3	3	3	3	2	3	3	1	3	3	3	3	3	1	3	1	21	YES	20	YES
2	387	Male	26-35 years	Zimbabe	Undergraduate	Medical	Christian	Tertiary	US$500- US$1000 per month	No	1	1	2	1	1	1	2	1	1	1	1	1	2	1	2	1	11	YES	9	YES
2	388	Female	16-25 years	Zimbabwe	Undergraduate	Medical	Christian	Secondary	US$500- US$1000 per month	Yes	2	2	2	2	0	2	0	2	1	2	2	3	3	2	1	2	18	YES	10	YES
2	389	Male	16-25 years	Zimbabwe	Postgraduate	Non-medical	Christian	Tertiary	< US$500 per month	No	2	3	3	3	1	3	2	3	3	2	3	1	3	3	0	0	18	YES	17	YES
2	390	Female	16-25 years	Equatorial Guinea	Undergraduate	Non-medical	Christian	Tertiary	US$1000- US$5000 per month	No	3	3	3	3	3	2	3	1	1	3	2	0	2	3	0	1	13	YES	20	YES
2	391	Female	16-25 years	Zimbabwe	Undergraduate	Medical	Christian	Primary	< US$500 per month	No	0	0	0	1	0	0	1	2	1	1	1	1	0	0	0	0	6	YES	2	NO
2	392	Male	16-25 years	Zimbabwe	Undergraduate	Non-medical	Christian	Tertiary	> US$ 5000 per month	No	2	1	2	1	1	0	2	2	0	0	1	1	1	0	0	0	5	YES	9	YES
2	393	Female	16-25 years	Zimbabwean	Postgraduate	Non-medical	Christian	Tertiary	US$500- US$1000 per month	No	0	0	0	0	0	0	0	0	0	0	0	0	0	0	0	0	0	NO	0	NO
2	394	Female	26-35 years	ZIMBABWE	Postgraduate	Non-medical	Christian	Tertiary	US$500- US$1000 per month	No	1	1	1	1	0	1	1	1	1	0	1	0	0	0	0	0	3	NO	6	NO
2	395	Female	16-25 years	Zimbabwe	Undergraduate	Medical	Christian	Tertiary	US$500- US$1000 per month	No	1	0	2	1	0	2	1	0	2	1	0	2	1	0	2	1	9	YES	7	NO
2	396	Female	16-25 years	Zimbabwe	Undergraduate	Medical	Christian	Secondary	> US$ 5000 per month	No	1	2	1	1	2	1	1	2	1	3	3	3	1	1	1	3	18	YES	9	YES
2	397	Male	16-25 years	Tanzania	Undergraduate	Medical	Christian	Tertiary	US$500- US$1000 per month	No	1	2	3	2	1	2	1	0	0	0	0	1	0	0	0	0	1	NO	12	YES
2	398	Female	16-25 years	Zimbabwe	Undergraduate	Medical	Christian	Tertiary	US$1000- US$5000 per month	Yes	1	1	2	1	0	1	1	0	0	1	1	0	1	1	0	0	4	NO	7	NO
2	399	Female	16-25 years	Nigeria	Undergraduate	Non-medical	Christian	Tertiary	US$500- US$1000 per month	No	3	3	3	3	3	2	3	3	3	1	2	2	2	1	0	1	15	YES	20	YES
2	400	Male	16-25 years	Rwanda	Undergraduate	Non-medical	Christian	Tertiary	US$1000- US$5000 per month	Yes	1	1	1	1	1	1	1	1	1	1	1	0	1	2	0	0	7	YES	7	NO
2	401	Female	> 35 years	Ethiopia	PhD	Non-medical	Other	None	US$500- US$1000 per month	No	3	3	3	3	3	3	3	3	3	3	3	3	3	3	3	3	27	YES	21	YES
2	402	Female	16-25 years	Cameroon	Undergraduate	Non-medical	Christian	Tertiary	US$1000- US$5000 per month	No	1	1	1	2	1	2	2	2	2	2	2	2	2	1	1	1	15	YES	10	YES
2	403	Female	16-25 years	Tanzania	Undergraduate	Medical	Christian	Tertiary	< US$500 per month	Yes	2	2	2	1	0	1	0	1	1	2	2	2	2	1	2	0	13	YES	8	YES
2	404	Male	16-25 years	Zimbabwe	Undergraduate	Non-medical	Christian	Secondary	< US$500 per month	No	2	1	1	1	0	0	0	1	0	1	1	0	1	1	0	0	5	YES	5	NO
2	405	Male	16-25 years	Zimbabwe	Undergraduate	Medical	Christian	Tertiary	US$1000- US$5000 per month	Yes	0	0	0	0	0	0	0	0	0	0	0	0	0	0	0	0	0	NO	0	NO
2	406	Male	16-25 years	ZIMBABWE	Undergraduate	Medical	Christian	Tertiary	US$1000- US$5000 per month	No	3	3	3	3	0	0	3	0	0	1	2	3	0	0	0	0	6	YES	15	YES
2	407	Male	26-35 years	Zimbabwe	Undergraduate	Non-medical	Christian	Tertiary	< US$500 per month	Yes	3	3	3	3	3	3	3	3	3	3	3	3	3	3	3	3	27	YES	21	YES
2	408	Female	26-35 years	Zimbabwe	Undergraduate	Medical	Christian	Tertiary	< US$500 per month	No	2	2	2	1	2	2	1	1	1	2	2	3	0	1	0	0	10	YES	12	YES
2	409	Male	16-25 years	Nigeria	Undergraduate	Medical	Christian	Secondary	US$500- US$1000 per month	No	2	2	2	1	1	2	1	1	1	0	0	0	0	0	0	0	2	NO	11	YES
2	410	Male	26-35 years	nigeria	Undergraduate	Non-medical	Christian	Primary	< US$500 per month	No	0	1	0	0	0	0	1	1	0	1	1	1	0	1	0	0	5	YES	2	NO
2	411	Male	16-25 years	Zimbabwe	Undergraduate	Non-medical	Christian	Tertiary	< US$500 per month	No	2	1	2	1	1	1	1	1	1	0	0	0	0	0	0	0	2	NO	9	YES
2	412	Male	16-25 years	Zimbabwe	Undergraduate	Medical	Christian	Tertiary	US$1000- US$5000 per month	Yes	1	1	1	0	0	2	1	3	2	2	2	3	1	3	0	0	16	YES	6	NO
2	413	Female	16-25 years	Rwanda	Undergraduate	Medical	Christian	Tertiary	US$1000- US$5000 per month	Yes	1	1	2	1	0	0	3	2	1	1	0	1	0	0	0	0	5	YES	8	YES
2	414	Female	16-25 years	Zimbabwe	Undergraduate	Medical	Christian	Tertiary	< US$500 per month	Yes	1	3	1	1	0	0	1	1	1	1	1	1	1	1	0	0	7	YES	7	NO
2	415	Female	16-25 years	Zimbabwe	Undergraduate	Medical	Christian	Tertiary	US$1000- US$5000 per month	Yes	1	0	1	0	0	0	2	1	1	3	2	3	0	2	0	0	12	YES	4	NO
2	416	Female	16-25 years	Zimbabwe	Undergraduate	Medical	Christian	Tertiary	US$1000- US$5000 per month	No	1	1	2	2	2	2	2	2	2	2	2	2	2	2	2	2	18	YES	12	YES
2	417	Female	26-35 years	Ghana	Postgraduate	Medical	Christian	Tertiary	> US$ 5000 per month	No	1	1	1	1	1	0	0	0	0	1	0	1	0	0	0	0	2	NO	5	NO
2	418	Female	16-25 years	Nigeria	Undergraduate	Medical	Christian	Tertiary	> US$ 5000 per month	Yes	3	3	3	3	3	3	3	3	3	3	3	3	3	0	0	1	19	YES	21	YES
2	419	Male	16-25 years	Zambia	Undergraduate	Non-medical	Christian	Tertiary	< US$500 per month	No	0	2	1	1	0	0	1	2	2	1	0	0	0	1	0	0	6	YES	5	NO
2	420	Female	16-25 years	Zimbabwe	Undergraduate	Medical	Christian	Tertiary	US$1000- US$5000 per month	Yes	1	1	2	2	0	0	3	2	1	2	1	0	0	0	0	0	6	YES	9	YES
2	421	Female	16-25 years	Zimbabwe	Postgraduate	Non-medical	Christian	Tertiary	US$500- US$1000 per month	Yes	2	2	2	3	2	2	2	2	2	2	2	2	2	2	1	1	16	YES	15	YES
2	422	Female	16-25 years	Ghana	Undergraduate	Medical	Christian	Tertiary	> US$ 5000 per month	No	1	1	1	1	1	1	1	1	1	1	1	1	1	1	1	1	9	YES	7	NO
2	423	Female	16-25 years	Zambia	Undergraduate	Non-medical	Christian	Secondary	US$500- US$1000 per month	Yes	2	1	2	2	2	2	2	2	1	2	1	1	2	2	0	1	12	YES	13	YES
2	424	Female	26-35 years	Tanzania	Postgraduate	Non-medical	Christian	Tertiary	US$500- US$1000 per month	No	1	0	0	1	1	1	0	1	0	1	1	0	1	1	1	1	7	YES	4	NO
3	425	Female	26-35 years	Zimbambwe	Undergraduate	Medical	Christian	Tertiary	US$500- US$1000 per month	No	3	3	3	1	0	0	2	0	1	2	1	3	0	1	0	0	8	YES	12	YES
3	426	Female	16-25 years	Zimbabwe	Undergraduate	Non-medical	Christian	Tertiary	< US$500 per month	Yes	2	1	3	1	0	2	2	2	1	1	1	3	1	3	1	0	13	YES	11	YES
3	427	Female	16-25 years	Zimbabwe	Undergraduate	Non-medical	Christian	Tertiary	US$500- US$1000 per month	No	0	0	3	0	0	1	1	0	1	0	1	0	1	0	1	1	5	YES	5	NO
3	428	Female	16-25 years	Zimbabwe	Undergraduate	Non-medical	Christian	Tertiary	< US$500 per month	No	1	2	3	3	3	3	3	3	3	3	3	3	3	3	3	1	25	YES	18	YES
3	429	Female	16-25 years	Zimbabwe	Undergraduate	Medical	Christian	Secondary	US$500- US$1000 per month	No	1	3	0	1	3	3	3	3	3	1	1	0	3	1	0	0	12	YES	14	YES
3	430	Male	16-25 years	Zimbabwe	Undergraduate	Medical	Christian	Secondary	< US$500 per month	No	3	2	2	2	1	1	3	0	1	1	1	0	2	0	1	1	7	YES	14	YES
3	431	Male	16-25 years	Zimbabwe	Undergraduate	Non-medical	Christian	Tertiary	< US$500 per month	Yes	2	3	3	2	0	0	3	0	1	2	3	0	0	2	0	2	10	YES	13	YES
3	432	Female	26-35 years	Zimbabwe	Undergraduate	Medical	Christian	Tertiary	US$500- US$1000 per month	No	3	2	1	1	0	0	1	2	1	2	1	2	1	1	1	0	11	YES	8	YES
3	433	Female	16-25 years	zimbabwe	Undergraduate	Non-medical	Christian	Tertiary	< US$500 per month	No	1	1	1	1	1	1	2	1	1	1	1	1	1	1	1	0	8	YES	8	YES
3	434	Male	16-25 years	Zimbabwe	Undergraduate	Non-medical	Christian	Secondary	< US$500 per month	No	1	1	1	0	2	0	1	1	2	0	0	1	1	0	0	1	6	YES	6	NO
3	435	Female	16-25 years	Zimbabwe	Undergraduate	Non-medical	Christian	Tertiary	< US$500 per month	No	0	0	0	0	0	0	0	0	0	0	0	0	0	0	0	0	0	NO	0	NO
3	436	Male	16-25 years	Zimbabwe	Postgraduate	Non-medical	Christian	Tertiary	US$500- US$1000 per month	No	1	1	2	1	0	0	1	0	1	0	0	0	0	1	0	1	3	NO	6	NO
3	437	Female	16-25 years	Zimbabwe	Undergraduate	Non-medical	Christian	Tertiary	< US$500 per month	Yes	3	1	1	1	0	1	1	1	1	1	1	1	1	1	0	0	7	YES	8	YES
3	438	Male	16-25 years	Zimbabwe	Undergraduate	Non-medical	Christian	Secondary	< US$500 per month	Yes	2	2	2	2	0	2	3	3	0	3	2	0	2	3	0	2	15	YES	13	YES
3	439	Male	> 35 years	Zimbabwe	Postgraduate	Non-medical	Christian	Secondary	< US$500 per month	No	1	1	2	1	0	1	2	1	0	1	0	1	1	1	0	0	5	YES	8	YES
3	440	Male	16-25 years	Zimbabwe	Undergraduate	Non-medical	Christian	Secondary	< US$500 per month	Yes	2	3	2	3	1	3	3	2	3	3	2	1	3	1	3	1	19	YES	17	YES
3	441	Male	16-25 years	Zimbabwe	Undergraduate	Non-medical	Christian	Tertiary	< US$500 per month	Yes	2	1	2	1	1	1	2	0	1	2	2	0	1	1	0	0	7	YES	10	YES
3	442	Female	16-25 years	Zimbabwe	Undergraduate	Non-medical	Christian	Tertiary	US$1000- US$5000 per month	No	0	0	1	0	0	1	1	1	0	0	0	0	1	1	1	0	4	NO	3	NO
3	443	Male	16-25 years	Zimbabwe	Undergraduate	Non-medical	Christian	Tertiary	< US$500 per month	Yes	1	1	1	1	1	3	0	0	1	3	3	3	1	1	0	0	12	YES	8	YES
3	444	Male	16-25 years	Zimbabwe	Undergraduate	Non-medical	Christian	Tertiary	< US$500 per month	Yes	1	1	1	1	1	3	0	0	1	3	3	3	1	1	0	0	12	YES	8	YES
3	445	Female	16-25 years	Zimbabwe	Undergraduate	Non-medical	Christian	Primary	< US$500 per month	No	0	0	3	2	3	2	3	3	3	0	0	0	2	3	3	1	15	YES	13	YES
3	446	Male	16-25 years	Zimbabwe	Undergraduate	Non-medical	Christian	Secondary	< US$500 per month	No	1	3	1	0	1	2	1	2	1	1	1	0	1	0	0	0	6	YES	9	YES
3	447	Male	16-25 years	Zimbabwe	Undergraduate	Non-medical	Christian	Tertiary	< US$500 per month	Yes	1	1	1	1	0	0	0	1	1	1	0	0	0	2	1	1	7	YES	4	NO
3	448	Male	16-25 years	South Africa	Postgraduate	Non-medical	Christian	Tertiary	< US$500 per month	Yes	0	1	1	0	0	0	1	2	2	2	0	0	2	3	2	0	13	YES	3	NO
3	449	Female	16-25 years	Zimbabwe	Postgraduate	Non-medical	Christian	Secondary	> US$ 5000 per month	No	0	1	0	1	0	0	1	2	0	1	0	0	1	1	0	0	5	YES	3	NO
3	450	Male	16-25 years	Zambia	Undergraduate	Medical	Christian	Tertiary	> US$ 5000 per month	Yes	1	0	1	0	0	0	1	0	1	0	0	0	0	0	0	0	1	NO	3	NO
3	451	Male	26-35 years	Liberia	Postgraduate	Non-medical	Christian	None	US$500- US$1000 per month	No	1	1	1	1	1	1	1	1	1	1	1	0	1	1	0	0	6	YES	7	NO
3	452	Male	> 35 years	ZIMBABWE	Postgraduate	Non-medical	Christian	Tertiary	US$500- US$1000 per month	No	1	0	0	0	0	0	0	0	0	0	0	0	0	0	0	0	0	NO	1	NO
3	453	Male	26-35 years	Rwanda	Postgraduate	Non-medical	Christian	Primary	< US$500 per month	No	0	0	1	1	0	0	0	1	0	2	2	0	0	2	0	1	8	YES	2	NO
3	454	Male	16-25 years	Tanzania	Undergraduate	Medical	Muslim	Tertiary	US$500- US$1000 per month	No	1	1	1	0	2	1	1	1	0	0	2	0	1	1	0	1	6	YES	7	NO
3	455	Male	16-25 years	Ghana	Undergraduate	Non-medical	Muslim	Tertiary	US$500- US$1000 per month	No	1	0	1	0	0	0	0	1	1	2	1	1	2	1	1	0	10	YES	2	NO
3	456	Female	26-35 years	Cameroon	Postgraduate	Non-medical	Christian	Secondary	US$1000- US$5000 per month	No	0	0	0	0	0	0	0	0	0	0	0	0	0	0	0	0	0	NO	0	NO
3	457	Male	26-35 years	Nigeria	Undergraduate	Medical	Muslim	Primary	US$1000- US$5000 per month	No	1	1	1	1	0	0	1	1	0	1	0	0	0	0	0	0	2	NO	5	NO
3	458	Female	16-25 years	Swaziland	Undergraduate	Non-medical	Christian	Secondary	US$500- US$1000 per month	No	3	2	3	1	1	1	3	2	1	3	1	2	2	0	0	0	11	YES	14	YES
3	459	Female	16-25 years	Zambia	Undergraduate	Medical	Christian	Tertiary	US$1000- US$5000 per month	No	0	1	1	0	1	1	1	1	1	0	1	0	0	1	0	1	5	YES	5	NO
3	460	Female	16-25 years	Zambia	Undergraduate	Medical	Christian	Tertiary	< US$500 per month	Yes	3	2	3	3	2	2	3	3	0	3	3	3	0	0	0	0	12	YES	18	YES
3	461	Other	16-25 years	Zimbabwe	Undergraduate	Non-medical	Christian	Secondary	< US$500 per month	No	1	1	1	0	1	1	1	1	2	2	1	1	2	2	0	1	12	YES	6	NO
3	462	Other	16-25 years	Zimbabwe	Undergraduate	Non-medical	Christian	Secondary	< US$500 per month	No	1	1	1	0	1	1	1	1	2	2	1	1	2	2	0	1	12	YES	6	NO
3	463	Male	16-25 years	Zimbabwe	Undergraduate	Non-medical	Christian	Tertiary	US$500- US$1000 per month	Yes	1	1	1	1	1	2	2	1	2	1	2	1	1	1	1	1	11	YES	9	YES
3	464	Male	16-25 years	Ghana	Undergraduate	Non-medical	Christian	Tertiary	US$1000- US$5000 per month	Yes	1	0	1	1	1	2	3	1	1	1	1	1	0	0	3	1	9	YES	9	YES
3	465	Female	16-25 years	Congo Brazzaville	Undergraduate	Medical	Christian	Tertiary	> US$ 5000 per month	No	0	0	1	0	0	0	0	2	0	0	0	0	0	0	1	0	3	NO	1	NO
3	466	Male	16-25 years	Ghana	Undergraduate	Non-medical	Non-religious	Tertiary	> US$ 5000 per month	No	0	0	0	0	0	0	3	3	3	3	3	1	3	1	3	3	23	YES	3	NO
3	467	Female	16-25 years	Ghana	Undergraduate	Medical	Christian	Tertiary	US$500- US$1000 per month	No	0	0	0	0	0	0	0	0	0	0	0	0	0	0	0	0	0	NO	0	NO
3	468	Male	26-35 years	Tanzania	Undergraduate	Medical	Muslim	Secondary	< US$500 per month	Yes	1	1	2	1	0	0	2	0	0	0	1	0	0	0	1	0	2	NO	7	NO
3	469	Male	16-25 years	South Africa	Undergraduate	Non-medical	Christian	Tertiary	US$1000- US$5000 per month	Yes	1	0	1	0	0	0	0	0	0	0	1	0	2	1	0	0	4	NO	2	NO
3	470	Male	16-25 years	South Africa	Undergraduate	Non-medical	Christian	Secondary	< US$500 per month	No	1	1	2	2	2	2	2	1	2	2	2	2	2	2	2	3	18	YES	12	YES
3	471	Female	16-25 years	South Africa	Undergraduate	Non-medical	Other	Secondary	< US$500 per month	No	3	3	3	3	2	3	3	3	3	3	3	3	3	2	3	3	26	YES	20	YES
3	472	Female	16-25 years	Liberia	Undergraduate	Medical	Christian	Tertiary	US$500- US$1000 per month	No	3	3	3	3	1	2	3	2	2	2	2	2	0	0	1	1	12	YES	18	YES
3	473	Female	16-25 years	South Africa	Undergraduate	Non-medical	Non-religious	Primary	< US$500 per month	No	1	0	0	0	1	0	0	0	0	3	0	0	0	3	0	0	6	YES	2	NO
3	474	Female	16-25 years	South Africa	Undergraduate	Non-medical	Christian	Secondary	< US$500 per month	No	1	0	1	0	0	0	1	1	0	1	1	1	1	0	0	0	5	YES	3	NO
3	475	Female	16-25 years	Gambia	Undergraduate	Medical	Muslim	Tertiary	US$500- US$1000 per month	No	2	2	3	0	0	0	1	1	0	1	0	0	1	0	0	0	3	NO	8	YES
3	476	Female	16-25 years	ZIMBABWE	Undergraduate	Medical	Christian	Secondary	US$500- US$1000 per month	No	3	3	3	3	3	2	3	3	3	3	3	3	2	2	0	0	19	YES	20	YES
3	477	Female	16-25 years	Seychelles	Undergraduate	Non-medical	Christian	Secondary	US$500- US$1000 per month	Yes	1	0	1	2	0	1	2	0	0	2	1	0	1	0	0	0	4	NO	7	NO
3	478	Male	26-35 years	Nigeria	PhD	Non-medical	Christian	Tertiary	> US$ 5000 per month	No	0	0	0	0	0	0	0	1	0	0	1	0	0	0	0	0	2	NO	0	NO
3	479	Female	16-25 years	Congo Kinshasa	Undergraduate	Medical	Christian	Tertiary	US$1000- US$5000 per month	No	3	0	3	3	3	3	3	2	3	3	0	1	0	3	0	0	12	YES	18	YES
3	480	Male	26-35 years	Sudan	Undergraduate	Medical	Muslim	Secondary	> US$ 5000 per month	Yes	3	3	3	3	3	0	0	3	0	3	3	3	0	3	3	3	21	YES	15	YES
3	481	Female	16-25 years	Kenya	Undergraduate	Non-medical	Christian	Tertiary	> US$ 5000 per month	Yes	3	3	3	1	1	2	3	2	2	1	2	3	3	0	2	0	15	YES	16	YES
3	482	Female	16-25 years	Tanzania	Undergraduate	Non-medical	Christian	Secondary	> US$ 5000 per month	No	1	1	2	1	1	2	1	2	1	1	1	2	0	1	0	0	8	YES	9	YES
3	483	Male	16-25 years	NIGERIA	Undergraduate	Non-medical	Christian	Tertiary	> US$ 5000 per month	No	2	2	3	3	3	0	1	0	0	0	1	0	0	1	0	1	3	NO	14	YES
3	484	Male	16-25 years	South Africa	Postgraduate	Non-medical	Non-religious	Tertiary	US$1000- US$5000 per month	Yes	1	2	2	2	1	0	1	1	0	3	1	3	1	1	0	0	10	YES	9	YES
3	485	Male	16-25 years	South Africa	Undergraduate	Non-medical	Christian	Tertiary	> US$ 5000 per month	No	0	0	1	0	0	0	0	0	0	0	0	0	0	0	0	0	0	NO	1	NO
3	486	Male	16-25 years	Zimbabwe	Undergraduate	Non-medical	Christian	Tertiary	US$1000- US$5000 per month	No	0	2	3	2	0	2	0	0	2	2	1	0	3	3	3	0	14	YES	9	YES
3	487	Male	16-25 years	Zimbabwe	Undergraduate	Non-medical	Christian	Tertiary	> US$ 5000 per month	Yes	2	3	3	3	2	3	3	1	2	3	0	0	3	3	1	1	14	YES	19	YES
3	488	Female	16-25 years	Egypt	Undergraduate	Medical	Christian	Tertiary	US$1000- US$5000 per month	No	3	3	3	2	1	1	3	2	3	3	2	3	1	2	0	1	17	YES	16	YES
3	489	Male	16-25 years	Zimbabwe	Undergraduate	Medical	Christian	Tertiary	US$1000- US$5000 per month	No	0	0	0	0	0	0	1	1	0	0	0	0	1	1	0	0	3	NO	1	NO
3	490	Male	16-25 years	South Africa	Postgraduate	Non-medical	Christian	Tertiary	> US$ 5000 per month	No	1	1	2	2	1	2	1	1	1	0	0	0	0	0	0	0	2	NO	10	YES
3	491	Male	16-25 years	South Africa	Undergraduate	Non-medical	Christian	Tertiary	US$1000- US$5000 per month	No	2	1	1	1	0	0	0	0	0	0	1	1	1	0	0	0	3	NO	5	NO
3	492	Female	16-25 years	South Africa	Undergraduate	Non-medical	Christian	Tertiary	> US$ 5000 per month	No	0	0	3	0	0	0	3	3	0	3	3	0	3	3	0	3	18	YES	6	NO
3	493	Female	16-25 years	Mali	Undergraduate	Non-medical	Christian	Tertiary	US$1000- US$5000 per month	No	1	2	2	1	1	1	2	2	1	1	1	1	1	0	0	0	7	YES	10	YES
3	494	Male	26-35 years	Zimbabwe	Undergraduate	Non-medical	Christian	Tertiary	< US$500 per month	No	1	0	3	2	0	3	2	3	2	3	1	0	2	0	2	0	13	YES	11	YES
3	495	Female	16-25 years	Zimbabwe	Undergraduate	Medical	Christian	Tertiary	US$500- US$1000 per month	Yes	2	2	1	3	2	2	3	3	1	2	3	2	3	2	0	0	16	YES	15	YES
3	496	Female	16-25 years	South Africa	Undergraduate	Non-medical	Christian	Tertiary	US$500- US$1000 per month	Yes	1	1	1	1	1	1	1	1	1	1	1	1	1	1	1	0	8	YES	7	NO
3	497	Male	16-25 years	Zimbabwe	Undergraduate	Medical	Christian	Secondary	< US$500 per month	Yes	1	0	1	1	1	1	2	2	1	1	1	0	1	0	0	0	6	YES	7	NO
3	498	Female	16-25 years	Mali	Undergraduate	Non-medical	Christian	Tertiary	> US$ 5000 per month	Yes	3	3	3	3	3	1	3	3	3	3	3	3	3	2	3	1	24	YES	19	YES
3	499	Female	26-35 years	Zimbabwe	Undergraduate	Non-medical	Christian	Tertiary	US$1000- US$5000 per month	Yes	1	2	3	2	1	1	2	3	1	1	1	1	3	2	0	0	12	YES	12	YES
3	500	Female	16-25 years	Zimbabwe	Undergraduate	Medical	Christian	Tertiary	> US$ 5000 per month	Yes	2	1	3	1	0	1	2	2	3	3	3	1	1	0	3	0	16	YES	10	YES
3	501	Male	16-25 years	South Africa	Postgraduate	Non-medical	Christian	Tertiary	US$1000- US$5000 per month	No	0	0	2	1	2	0	3	0	0	3	3	0	2	2	2	2	14	YES	8	YES
3	502	Female	16-25 years	Zimbabwe	Undergraduate	Non-medical	Other	Tertiary	US$1000- US$5000 per month	No	1	1	2	0	0	0	0	0	0	0	0	0	0	0	0	0	0	NO	4	NO
3	503	Female	16-25 years	South Africa	Undergraduate	Non-medical	Christian	Secondary	< US$500 per month	Yes	0	0	0	0	0	0	0	1	1	1	0	0	0	0	0	0	3	NO	0	NO
3	504	Female	16-25 years	South Africa	Undergraduate	Non-medical	Christian	Tertiary	> US$ 5000 per month	No	1	0	0	1	0	0	0	0	1	2	1	1	0	0	0	0	5	YES	2	NO
3	505	Male	16-25 years	South Africa	Undergraduate	Non-medical	Non-religious	Tertiary	US$500- US$1000 per month	No	1	0	3	1	0	1	1	0	1	2	2	2	0	1	0	0	8	YES	7	NO
3	506	Female	16-25 years	Malawi	Undergraduate	Medical	Christian	Tertiary	US$1000- US$5000 per month	Yes	1	1	0	2	0	1	1	3	1	2	1	1	1	0	0	0	9	YES	6	NO
3	507	Female	16-25 years	South Africa	Undergraduate	Non-medical	Christian	Secondary	US$1000- US$5000 per month	No	2	2	3	2	2	2	2	3	3	1	1	2	3	1	2	1	17	YES	15	YES
3	508	Male	16-25 years	Zimbabwe	Undergraduate	Medical	Christian	Secondary	< US$500 per month	No	3	3	3	3	3	3	3	3	3	3	3	3	3	3	3	3	27	YES	21	YES
3	509	Female	16-25 years	Equatorial Guinea	Undergraduate	Medical	Christian	Tertiary	US$1000- US$5000 per month	Yes	1	1	2	0	0	0	1	1	2	2	2	2	2	3	1	1	16	YES	5	NO
3	510	Female	16-25 years	Zimbabwe	Undergraduate	Non-medical	Christian	Tertiary	US$500- US$1000 per month	No	1	3	3	0	0	3	0	0	3	0	3	1	1	2	0	0	10	YES	10	YES
3	511	Female	16-25 years	Zimbabwe	Undergraduate	Non-medical	Christian	Tertiary	US$1000- US$5000 per month	No	2	3	3	2	0	0	2	0	0	2	2	3	0	3	0	0	10	YES	12	YES
3	512	Male	16-25 years	Zimbambwe	Undergraduate	Non-medical	Christian	Secondary	< US$500 per month	No	1	1	1	2	1	2	0	2	2	1	1	1	2	1	0	0	10	YES	8	YES
3	513	Female	16-25 years	Zimbabwe	Undergraduate	Non-medical	Christian	Secondary	US$1000- US$5000 per month	Yes	3	3	3	3	3	3	3	3	3	2	3	2	3	3	3	2	24	YES	21	YES
3	514	Male	26-35 years	Zimbabwe	Postgraduate	Non-medical	Christian	Tertiary	US$1000- US$5000 per month	Yes	1	0	0	0	0	0	0	0	0	0	0	0	0	0	0	0	0	NO	1	NO
3	515	Female	16-25 years	Mozambique	Postgraduate	Non-medical	Other	Tertiary	US$500- US$1000 per month	No	3	3	3	3	3	3	3	3	3	3	3	3	3	3	1	3	25	YES	21	YES
3	516	Female	16-25 years	South Africa	Undergraduate	Non-medical	Christian	Tertiary	US$500- US$1000 per month	No	0	0	0	0	0	0	0	0	0	0	0	0	2	0	0	0	2	NO	0	NO
3	517	Female	16-25 years	Tanzania	Undergraduate	Medical	Muslim	Secondary	US$500- US$1000 per month	No	1	0	1	1	0	0	1	1	0	3	0	2	0	0	0	0	6	YES	4	NO
3	518	Male	16-25 years	Zimbabwe	Undergraduate	Medical	Christian	Tertiary	> US$ 5000 per month	No	1	0	1	0	0	0	0	0	0	0	0	0	0	0	0	0	0	NO	2	NO
3	519	Male	16-25 years	Zimbabwe	Undergraduate	Non-medical	Christian	Secondary	< US$500 per month	No	1	1	2	1	0	2	2	3	2	3	2	1	3	2	3	1	20	YES	9	YES
3	520	Male	16-25 years	South Africa	Undergraduate	Non-medical	Christian	Tertiary	> US$ 5000 per month	Yes	0	1	2	1	1	1	1	3	0	1	1	1	0	1	1	1	9	YES	7	NO
3	521	Female	16-25 years	Zimbabwe	Postgraduate	Non-medical	Christian	Tertiary	US$500- US$1000 per month	Yes	0	0	0	0	0	1	0	0	0	0	0	0	0	1	0	0	1	NO	1	NO
3	522	Male	26-35 years	Zimbabwe	Postgraduate	Non-medical	Christian	Secondary	< US$500 per month	No	2	2	1	0	1	1	1	1	1	0	0	0	1	0	0	0	3	NO	8	YES
3	523	Female	16-25 years	Uganda	Undergraduate	Medical	Christian	Tertiary	> US$ 5000 per month	No	3	1	1	0	0	0	1	0	0	0	0	0	1	0	0	0	1	NO	6	NO
3	524	Female	16-25 years	Namibia	Postgraduate	Non-medical	Christian	Tertiary	US$1000- US$5000 per month	No	0	0	1	0	0	0	1	1	0	0	0	0	0	1	0	1	3	NO	2	NO
3	525	Female	16-25 years	Zimbabwe	Undergraduate	Non-medical	Christian	Tertiary	> US$ 5000 per month	No	1	2	2	1	0	0	0	0	2	1	1	1	3	1	0	0	9	YES	6	NO
3	526	Male	26-35 years	Zimbabwe	Postgraduate	Non-medical	Christian	Tertiary	> US$ 5000 per month	No	2	2	2	1	2	2	2	1	2	2	1	1	1	1	2	1	12	YES	13	YES
3	527	Female	16-25 years	Ghana	Undergraduate	Non-medical	Christian	Primary	< US$500 per month	No	1	1	2	1	0	0	0	0	0	0	0	0	0	0	0	0	0	NO	5	NO
3	528	Male	26-35 years	Zimbabwe	Undergraduate	Non-medical	Christian	Tertiary	> US$ 5000 per month	No	2	1	2	3	0	0	1	0	0	0	0	0	0	0	0	0	0	NO	9	YES
3	529	Female	16-25 years	Zimbabwe	Undergraduate	Non-medical	Christian	Secondary	< US$500 per month	No	1	0	1	0	0	0	0	1	0	0	0	1	1	0	0	0	3	NO	2	NO
3	530	Male	16-25 years	Zimbabwe	Undergraduate	Non-medical	Christian	Tertiary	US$1000- US$5000 per month	Yes	1	1	3	2	0	2	2	3	0	0	3	2	3	3	0	0	14	YES	11	YES
3	531	Male	16-25 years	Zimbabwe	Undergraduate	Non-medical	Christian	Tertiary	< US$500 per month	No	1	3	1	1	0	0	1	2	1	0	0	1	3	0	1	0	8	YES	7	NO
3	532	Female	16-25 years	Zimbabwe	Undergraduate	Non-medical	Christian	Tertiary	US$500- US$1000 per month	Yes	1	1	2	1	2	0	1	0	1	0	0	0	2	0	0	0	3	NO	8	YES
3	533	Female	16-25 years	South Africa	Postgraduate	Non-medical	Christian	Secondary	> US$ 5000 per month	No	1	1	1	0	1	1	1	1	0	1	1	1	1	1	1	0	7	YES	6	NO
3	534	Female	16-25 years	Zimbabwe	Undergraduate	Medical	Christian	Tertiary	> US$ 5000 per month	Yes	3	2	3	2	2	2	2	2	3	3	3	3	3	3	3	3	26	YES	16	YES
3	535	Male	16-25 years	Zimbabwe	Undergraduate	Medical	Christian	Tertiary	US$1000- US$5000 per month	Yes	1	1	1	1	0	1	0	2	1	2	1	3	1	2	0	1	13	YES	5	NO
3	536	Male	16-25 years	South Africa	Undergraduate	Non-medical	Non-religious	Secondary	US$1000- US$5000 per month	No	1	0	1	0	0	0	0	0	0	0	0	1	0	1	0	0	2	NO	2	NO
3	537	Female	16-25 years	Zimbabwe	Undergraduate	Non-medical	Christian	Tertiary	US$500- US$1000 per month	Yes	1	3	3	1	1	0	3	2	0	3	3	3	1	1	1	0	14	YES	12	YES
3	538	Female	16-25 years	Zimbabwe	Undergraduate	Non-medical	Christian	None	US$1000- US$5000 per month	Yes	2	2	2	1	1	1	0	1	1	1	1	1	1	1	1	0	8	YES	9	YES
3	539	Male	16-25 years	Zimbabwe	Undergraduate	Non-medical	Christian	Tertiary	US$1000- US$5000 per month	Yes	1	0	1	1	0	0	0	0	0	0	0	0	0	0	0	0	0	NO	3	NO
3	540	Male	16-25 years	Zimbabwe	Undergraduate	Medical	Christian	Secondary	< US$500 per month	Yes	0	0	1	0	0	0	0	0	0	0	0	0	0	0	0	0	0	NO	1	NO
3	541	Female	16-25 years	Zimbabwe	Undergraduate	Medical	Christian	Secondary	US$500- US$1000 per month	Yes	2	2	2	2	1	2	2	2	2	2	2	2	2	2	1	0	15	YES	13	YES
3	542	Female	16-25 years	Zimbabwe	Undergraduate	Non-medical	Christian	Tertiary	< US$500 per month	Yes	0	1	3	3	3	3	2	2	1	2	1	0	0	0	0	0	6	YES	15	YES
3	543	Male	26-35 years	South Africa	Postgraduate	Non-medical	Christian	Tertiary	US$500- US$1000 per month	Yes	1	0	1	0	0	1	1	0	0	0	0	0	0	0	0	0	0	NO	4	NO
3	544	Female	16-25 years	Zimbabwe	Undergraduate	Medical	Christian	Tertiary	< US$500 per month	Yes	2	2	2	2	1	2	2	2	2	2	2	1	2	2	0	2	15	YES	13	YES
3	545	Female	16-25 years	Zimbabwe	Undergraduate	Medical	Christian	Tertiary	< US$500 per month	Yes	1	1	1	1	1	2	2	1	1	2	1	1	1	1	2	0	10	YES	9	YES
3	546	Female	16-25 years	Zimbabwe	Undergraduate	Medical	Christian	Secondary	< US$500 per month	No	1	1	1	2	1	2	1	1	1	1	1	1	1	1	1	1	9	YES	9	YES
3	547	Male	16-25 years	Zimbabwe	Undergraduate	Medical	Christian	Secondary	< US$500 per month	No	1	1	3	1	2	0	1	0	1	1	2	0	1	0	0	1	6	YES	9	YES
3	548	Male	26-35 years	South Africa	Postgraduate	Non-medical	Christian	Tertiary	US$1000- US$5000 per month	No	2	2	2	3	2	2	2	2	2	1	1	0	2	1	0	1	10	YES	15	YES
3	549	Female	16-25 years	Zimbabwe	Undergraduate	Medical	Christian	Tertiary	< US$500 per month	No	1	1	2	2	2	1	2	2	3	2	3	3	3	2	1	0	19	YES	11	YES
3	550	Female	26-35 years	Zimbabwe	Postgraduate	Non-medical	Christian	Tertiary	US$1000- US$5000 per month	Yes	1	0	1	0	0	0	0	0	0	0	0	0	1	1	0	0	2	NO	2	NO
3	551	Male	16-25 years	Zimbabwe	Undergraduate	Medical	Christian	Secondary	< US$500 per month	Yes	3	3	3	3	1	2	3	3	3	3	3	3	3	3	3	1	25	YES	18	YES
3	552	Female	16-25 years	Zimbabwe	Undergraduate	Non-medical	Christian	Tertiary	US$500- US$1000 per month	No	0	0	0	0	0	0	0	0	0	0	0	0	0	0	0	0	0	NO	0	NO
3	553	Male	> 35 years	South africa	Undergraduate	Non-medical	Christian	Secondary	US$500- US$1000 per month	No	0	0	0	1	0	1	1	0	0	0	0	0	0	0	0	0	0	NO	3	NO
3	554	Male	16-25 years	Zimbabwe	Undergraduate	Non-medical	Christian	Tertiary	US$1000- US$5000 per month	Yes	1	0	1	0	0	0	1	1	1	1	1	1	1	1	1	1	9	YES	3	NO
3	555	Male	16-25 years	Namibia	Undergraduate	Non-medical	Non-religious	Tertiary	< US$500 per month	No	0	0	0	0	0	0	0	0	0	0	1	0	0	0	0	0	1	NO	0	NO
3	556	Male	16-25 years	Namibia	Undergraduate	Non-medical	Christian	Tertiary	< US$500 per month	Yes	1	0	0	0	0	0	0	0	0	0	0	0	0	0	0	0	0	NO	1	NO
3	557	Female	16-25 years	Namibia	Undergraduate	Non-medical	Christian	Tertiary	US$500- US$1000 per month	No	1	1	1	1	1	1	1	1	1	1	1	1	1	1	0	1	8	YES	7	NO
3	558	Male	26-35 years	Ghana	Postgraduate	Non-medical	Other	Secondary	US$500- US$1000 per month	No	2	3	3	2	2	3	2	2	2	1	2	1	1	3	1	2	15	YES	17	YES
3	559	Male	16-25 years	zimbabwe	Undergraduate	Non-medical	Christian	Tertiary	US$500- US$1000 per month	Yes	0	0	0	0	0	0	0	0	0	0	0	0	0	0	0	0	0	NO	0	NO
3	560	Male	16-25 years	SouthAfrica	Undergraduate	Non-medical	Non-religious	Primary	< US$500 per month	No	1	1	2	2	1	1	3	0	1	0	0	0	0	0	0	0	1	NO	11	YES
3	561	Male	16-25 years	Zimbabwe	Undergraduate	Non-medical	Christian	Tertiary	US$1000- US$5000 per month	No	2	1	1	0	1	1	2	1	1	0	1	1	1	1	0	0	6	YES	8	YES
3	562	Male	16-25 years	Zimbabwe	Undergraduate	Medical	Christian	Tertiary	US$1000- US$5000 per month	No	1	1	0	0	0	0	0	0	0	0	0	0	0	1	0	0	1	NO	2	NO
3	563	Male	16-25 years	Namibia	Undergraduate	Non-medical	Christian	Tertiary	US$500- US$1000 per month	No	2	2	2	2	3	2	3	1	3	3	3	2	3	0	3	2	20	YES	16	YES
3	564	Female	16-25 years	Zimbabwe	Undergraduate	Non-medical	Christian	Tertiary	< US$500 per month	Yes	1	1	0	1	0	0	1	2	1	1	1	1	1	1	0	0	8	YES	4	NO
3	565	Female	16-25 years	Zimbabwe	Undergraduate	Non-medical	Christian	Tertiary	< US$500 per month	Yes	1	1	1	0	0	1	0	1	0	0	0	0	1	0	0	0	2	NO	4	NO
3	566	Female	26-35 years	Zimbabwe	Postgraduate	Non-medical	Christian	Secondary	< US$500 per month	No	3	2	3	2	2	2	2	2	2	2	2	2	2	2	1	2	17	YES	16	YES
3	567	Female	16-25 years	Zimbabwe	Undergraduate	Medical	Christian	Tertiary	< US$500 per month	No	3	3	3	3	3	3	3	3	3	2	3	3	1	1	0	0	16	YES	21	YES
3	568	Female	26-35 years	South Africa	Postgraduate	Non-medical	Christian	Secondary	US$1000- US$5000 per month	Yes	0	0	1	0	0	0	0	0	0	0	0	0	0	0	0	0	0	NO	1	NO
3	569	Female	16-25 years	Zimbabwe	Undergraduate	Non-medical	Christian	Secondary	US$500- US$1000 per month	No	2	1	1	1	0	0	2	1	1	0	1	0	1	1	0	0	5	YES	7	NO
3	570	Male	26-35 years	Tanzania	Undergraduate	Medical	Muslim	Primary	US$1000- US$5000 per month	No	2	2	2	2	2	2	2	2	2	2	2	2	2	2	2	2	18	YES	14	YES
3	571	Female	16-25 years	Zimbabwe	Postgraduate	Medical	Christian	Tertiary	< US$500 per month	Yes	3	2	2	2	1	1	1	1	1	1	1	1	1	1	0	1	8	YES	12	YES
3	572	Male	16-25 years	Zimbabwe	Undergraduate	Non-medical	Christian	Tertiary	< US$500 per month	No	2	1	3	3	0	2	2	3	2	2	0	2	0	1	1	2	13	YES	13	YES
3	573	Male	26-35 years	Zimbabwe	Postgraduate	Non-medical	Christian	Tertiary	< US$500 per month	No	1	1	1	1	1	0	1	0	1	0	1	0	1	0	0	0	3	NO	6	NO
3	574	Female	16-25 years	South Africa	Undergraduate	Non-medical	Christian	Tertiary	< US$500 per month	Yes	3	3	3	3	3	2	3	0	3	2	2	2	2	1	2	1	15	YES	20	YES
3	575	Female	26-35 years	Zimbabwe	Undergraduate	Medical	Christian	Tertiary	<US$500 per month	No	3	2	3	1	0	1	2	2	0	2	2	3	0	0	0	0	9	YES	12	YES
3	576	Male	16-25 years	Zimbabwe	Undergraduate	Medical	Christian	Tertiary	USD$1000-USD$5000 per month	No	0	0	0	0	0	0	0	0	0	0	0	0	0	0	0	0	0	NO	0	NO
3	577	Female	26-35 years	Zimbabwe	Postgraduate	Non-medical	Christian	Tertiary	USD$500-USD$1000 per month	Yes	1	3	2	1	0	1	2	0	0	0	1	0	0	1	0	0	2	NO	10	YES
3	578	Male	>35 years	Zimbabwe	Undergraduate	Non-medical	Christian	Secondary	>USD$5000 per month	No	0	0	1	0	0	0	0	1	0	0	0	0	0	0	0	0	1	NO	1	NO
3	579	Female	16-25 years	Zimbabwe	Undergraduate	Medical	Christian	Secondary	<US$500 per month	No	2	2	3	1	0	1	2	2	2	1	1	0	1	1	1	0	9	YES	11	YES
3	580	Female	16-25 years	Ghana	Postgraduate	Non-medical	Other	Tertiary	USD$1000-USD$5000 per month	No	1	0	3	2	1	0	0	1	1	1	0	0	0	0	0	1	4	NO	7	NO
3	581	Male	26-35 years	Zimbabwe	Undergraduate	Non-medical	Christian	Secondary	<US$500 per month	No	1	1	1	1	1	0	0	0	1	0	0	0	0	0	1	1	3	NO	5	NO
3	582	Female	16-25 years	Zimbabwe	Undergraduate	Non-medical	Christian	Tertiary	USD$1000-USD$5000 per month	Yes	0	3	3	3	3	1	2	0	0	2	0	0	1	0	0	0	3	NO	15	YES
3	583	Female	16-25 years	Zambia	Undergraduate	Medical	Christian	Tertiary	<US$500 per month	No	2	1	2	1	1	2	1	2	2	0	1	0	3	1	3	0	12	YES	10	YES
3	584	Male	26-35 years	Zimbabwe	Postgraduate	Non-medical	Christian	Tertiary	USD$500-USD$1000 per month	Yes	3	3	3	3	3	3	3	3	3	3	3	3	3	2	1	1	22	YES	21	YES
3	585	Female	16-25 years	Zimbabwe	Undergraduate	Medical	Christian	Tertiary	USD$500-USD$1000 per month	Yes	1	3	3	3	3	3	3	3	3	3	3	1	3	3	1	2	22	YES	19	YES
3	586	Female	16-25 years	South Africa	Undergraduate	Non-medical	Christian	Secondary	<US$500 per month	Yes	1	3	2	0	0	1	0	2	0	0	3	3	0	0	0	0	8	YES	7	NO
3	587	Female	16-25 years	Zimbabwe	Undergraduate	Medical	Christian	Secondary	USD$1000-USD$5000 per month	Yes	0	2	2	0	0	0	1	3	0	3	3	3	1	3	0	0	16	YES	5	NO
3	588	Male	16-25 years	Zimbabwe	Undergraduate	Non-medical	Christian	Secondary	USD$500-USD$1000 per month	No	1	3	3	2	2	2	3	3	3	3	2	0	3	3	3	1	21	YES	16	YES
3	589	Female	16-25 years	Zimbabwe	Undergraduate	Non-medical	Christian	Tertiary	<US$500 per month	Yes	0	0	1	1	1	0	2	2	2	2	2	2	2	1	2	1	16	YES	5	NO
3	590	Female	16-25 years	Zimbabwe	Undergraduate	Non-medical	Christian	Tertiary	USD$1000-USD$5000 per month	No	1	1	1	1	1	1	1	1	1	1	1	0	2	1	0	0	7	YES	7	NO
3	591	Female	16-25 years	Zimbabwe	Postgraduate	Non-medical	Christian	Tertiary	USD$1000-USD$5000 per month	No	1	0	0	0	0	0	1	1	0	0	1	0	0	1	0	0	3	NO	2	NO
3	592	Male	26-35 years	Tanzania	Postgraduate	Medical	Christian	Tertiary	USD$1000-USD$5000 per month	Yes	0	0	0	0	0	0	0	0	0	0	0	0	0	0	0	0	0	NO	0	NO
3	593	Female	16-25 years	Ghana	Undergraduate	Non-medical	Christian	Secondary	<US$500 per month	No	3	3	3	3	2	1	2	2	2	3	1	1	1	1	0	1	12	YES	17	YES
3	594	Male	16-25 years	Ghana	Undergraduate	Medical	Christian	Tertiary	USD$1000-USD$5000 per month	Yes	0	0	1	0	0	1	1	1	0	1	1	0	1	1	0	0	5	YES	3	NO
3	595	Female	16-25 years	Ghana	Undergraduate	Non-medical	Christian	None	<US$500 per month	No	0	0	0	0	0	0	0	0	0	1	0	0	1	0	0	0	2	NO	0	NO
3	596	Male	16-25 years	Ghana	Undergraduate	Medical	Christian	Tertiary	USD$500-USD$1000 per month	No	0	0	0	0	0	0	0	0	0	0	0	0	0	0	0	0	0	NO	0	NO
3	597	Male	16-25 years	Ghana	Undergraduate	Non-medical	Christian	Primary	USD$500-USD$1000 per month	No	2	2	2	1	1	1	2	2	1	2	3	2	1	3	2	1	17	YES	11	YES
3	598	Female	16-25 years	Zimbabwe	Postgraduate	Non-medical	Christian	Tertiary	USD$1000-USD$5000 per month	No	1	2	1	2	1	0	2	1	3	3	2	2	2	2	0	1	16	YES	9	YES
3	599	Male	16-25 years	Ghana	Undergraduate	Medical	Christian	Secondary	>USD$5000 per month	Yes	0	0	0	0	0	0	0	1	0	0	0	0	0	1	0	0	2	NO	0	NO
3	600	Female	16-25 years	Ghana	Undergraduate	Medical	Christian	Tertiary	>USD$5000 per month	Yes	1	1	1	1	1	2	1	1	1	1	2	1	2	2	1	1	12	YES	8	YES
3	601	Female	16-25 years	Namibia	Undergraduate	Medical	Other	Tertiary	>USD$5000 per month	Yes	3	2	3	2	1	2	2	1	2	3	2	2	2	1	0	0	13	YES	15	YES
3	602	Female	16-25 years	Ghana	Undergraduate	Medical	Christian	Tertiary	USD$1000-USD$5000 per month	Yes	2	0	0	0	1	1	1	2	1	0	1	1	1	1	0	0	7	YES	5	NO
3	603	Female	16-25 years	Ghana	Undergraduate	Non-medical	Other	Tertiary	USD$1000-USD$5000 per month	No	2	3	3	1	0	0	3	1	2	2	2	0	1	0	0	0	8	YES	12	YES
3	604	Female	16-25 years	Ghana	Undergraduate	Non-medical	Christian	Tertiary	USD$1000-USD$5000 per month	No	1	1	1	0	0	0	0	0	0	0	0	0	0	0	0	0	0	NO	3	NO
3	605	Female	16-25 years	Pakistan	Undergraduate	Medical	Other	Tertiary	USD$500-USD$1000 per month	No	1	0	1	0	0	0	1	1	1	1	1	0	0	0	0	0	4	NO	3	NO
3	606	Female	16-25 years	Ghana	Undergraduate	Medical	Christian	Tertiary	USD$1000-USD$5000 per month	No	1	1	1	0	0	3	2	1	1	3	2	3	0	1	0	0	11	YES	8	YES
3	607	Female	16-25 years	Ghana	Undergraduate	Non-medical	Christian	Tertiary	USD$500-USD$1000 per month	Yes	3	2	2	2	1	1	2	1	3	3	2	3	1	2	0	1	16	YES	13	YES
3	608	Male	16-25 years	Ghana	Undergraduate	Non-medical	Christian	Tertiary	USD$1000-USD$5000 per month	Yes	2	2	2	1	1	0	2	1	1	1	1	1	1	0	0	0	6	YES	10	YES
3	609	Female	16-25 years	Ghana	Undergraduate	Medical	Christian	Tertiary	>USD$5000 per month	Yes	1	1	2	0	0	0	0	1	1	0	0	1	0	0	0	0	3	NO	4	NO
3	610	Female	16-25 years	Ghana	Undergraduate	Non-medical	Christian	Tertiary	USD$1000-USD$5000 per month	Yes	2	2	2	2	2	0	3	3	3	3	3	3	0	0	0	2	17	YES	13	YES
3	611	Female	16-25 years	Ghana	Undergraduate	Non-medical	Christian	Tertiary	<US$500 per month	Yes	0	1	0	0	0	0	0	2	0	0	1	1	0	0	0	0	4	NO	1	NO
3	612	Female	16-25 years	Uganda	Undergraduate	Non-medical	Christian	Tertiary	USD$1000-USD$5000 per month	Yes	1	2	3	0	0	1	2	0	0	2	2	2	0	0	0	0	6	YES	9	YES
3	613	Female	16-25 years	Ghana	Undergraduate	Non-medical	Christian	Tertiary	USD$1000-USD$5000 per month	Yes	2	1	1	1	0	1	1	1	0	0	0	0	0	1	0	0	2	NO	7	NO
3	614	Female	16-25 years	Ghana	Undergraduate	Medical	Christian	Secondary	USD$1000-USD$5000 per month	No	0	0	0	0	0	1	0	1	0	0	0	0	0	0	0	0	1	NO	1	NO
3	615	Female	16-25 years	Ghana	Undergraduate	Medical	Christian	Tertiary	<US$500 per month	No	1	1	1	1	1	1	2	2	1	3	3	2	3	2	0	1	17	YES	8	YES
3	616	Female	16-25 years	Ghana	Undergraduate	Non-medical	Christian	Tertiary	USD$500-USD$1000 per month	No	1	1	3	2	0	3	1	1	2	3	3	3	2	0	0	0	14	YES	11	YES
3	617	Female	16-25 years	Ghana	Undergraduate	Non-medical	Christian	Tertiary	USD$500-USD$1000 per month	No	1	1	1	1	1	1	2	0	0	0	0	1	3	2	0	1	7	YES	8	YES
3	618	Male	16-25 years	Ghana	Undergraduate	Medical	Christian	Tertiary	USD$1000-USD$5000 per month	No	3	3	3	3	1	2	3	2	3	2	3	2	3	2	3	2	22	YES	18	YES
3	619	Female	16-25 years	Ghana	Undergraduate	Medical	Christian	Tertiary	<US$500 per month	No	1	0	0	0	0	0	1	0	0	0	0	0	0	0	0	0	0	NO	2	NO
3	620	Female	16-25 years	Ghana	Undergraduate	Non-medical	Christian	Tertiary	<US$500 per month	Yes	2	2	2	2	2	2	2	2	2	3	2	2	1	0	0	1	13	YES	14	YES
3	621	Female	16-25 years	Ghana	Undergraduate	Non-medical	Christian	Tertiary	<US$500 per month	Yes	3	2	3	2	2	2	3	3	3	3	3	2	0	3	1	3	21	YES	17	YES
3	622	Female	16-25 years	Ghana	Undergraduate	Non-medical	Other	Secondary	<US$500 per month	Yes	0	0	0	0	0	0	0	0	0	2	1	0	1	0	1	0	5	YES	0	NO
3	623	Male	16-25 years	Ghana	Undergraduate	Medical	Christian	Secondary	<US$500 per month	No	0	0	0	1	1	0	0	0	0	0	0	0	0	0	0	0	0	NO	2	NO
3	624	Male	16-25 years	Zimbabwe	Undergraduate	Non-medical	Christian	Tertiary	>USD$5000 per month	Yes	1	1	0	0	0	1	1	1	2	1	1	1	1	2	0	0	9	YES	4	NO
3	625	Male	16-25 years	Nigeria	Undergraduate	Non-medical	Christian	Secondary	USD$500-USD$1000 per month	No	1	1	3	1	0	1	0	0	2	0	0	0	2	2	1	0	7	YES	7	NO
3	626	Female	16-25 years	Nigeria	Postgraduate	Non-medical	Christian	Secondary	<US$500 per month	No	0	0	3	0	0	0	3	0	0	0	3	3	3	3	0	3	15	YES	6	NO
3	627	Female	16-25 years	Nigeria	Undergraduate	Non-medical	Christian	Secondary	USD$500-USD$1000 per month	No	3	2	1	0	0	1	2	1	2	0	0	1	0	0	0	0	4	NO	9	YES
3	628	Male	16-25 years	Nigeria	Undergraduate	Medical	Christian	Secondary	<US$500 per month	No	0	0	2	1	1	2	0	0	1	0	1	1	0	0	0	1	4	NO	6	NO
3	629	Female	16-25 years	Nigeria	Undergraduate	Medical	Christian	Primary	<US$500 per month	No	0	2	2	0	0	1	2	0	2	1	0	1	2	2	0	0	8	YES	7	NO
3	630	Female	16-25 years	Ghana	Undergraduate	Non-medical	Christian	Tertiary	USD$500-USD$1000 per month	Yes	1	1	1	1	0	1	1	1	1	1	1	1	2	1	1	0	9	YES	6	NO
3	631	Female	26-35 years	Ghana	Postgraduate	Non-medical	Christian	Tertiary	USD$500-USD$1000 per month	No	0	0	0	0	0	0	0	1	0	0	0	1	0	0	0	0	2	NO	0	NO
3	632	Female	16-25 years	Ghana	Undergraduate	Medical	Christian	Tertiary	USD$500-USD$1000 per month	No	2	2	2	2	1	0	2	1	2	1	1	2	2	2	1	1	13	YES	11	YES
3	633	Female	16-25 years	Ghana	Undergraduate	Non-medical	Non-religious	Tertiary	USD$1000-USD$5000 per month	Yes	0	0	0	0	0	0	0	0	0	0	0	0	0	0	0	0	0	NO	0	NO
3	634	Female	16-25 years	Ghana	Undergraduate	Medical	Other	None	<US$500 per month	No	1	0	1	0	0	1	2	1	0	0	0	0	0	0	0	0	1	NO	5	NO
3	635	Male	16-25 years	Nigeria	Undergraduate	Non-medical	Christian	Tertiary	<US$500 per month	No	2	3	3	3	1	2	3	3	3	3	1	1	1	1	2	2	17	YES	17	YES
3	636	Female	16-25 years	Zimbabwe	Undergraduate	Non-medical	Christian	Tertiary	<US$500 per month	Yes	2	1	3	2	2	0	2	0	0	0	2	0	0	0	0	0	2	NO	12	YES
